# Supplementary material for: Differences in Alternative Splicing between Yellow and Black-Seeded Rapeseed
Source: Plants (Basel). 2020 Jul 31;9(8):977. doi: 10.3390/plants9080977 (PMC7465011; doi:10.3390/plants9080977)
Supplement: Supplementary file 1 [file plants-09-00977-s001.zip › Supplementary Materials/Table S5/CytoNodeturquoise.tab-fst.Fisher_BP.txt]

GO.ID	Term	Annotated	Significant	Expected	classicFisher
1	GO:1901566	organonitrogen compound biosynthetic pro...	6092	282	137.42	< 1e-30
2	GO:1901564	organonitrogen compound metabolic proces...	17159	575	387.06	7.6e-26
3	GO:0044238	primary metabolic process	33229	956	749.55	4.7e-24
4	GO:0006412	translation	2828	151	63.79	3.1e-22
5	GO:0043043	peptide biosynthetic process	2861	152	64.54	3.5e-22
6	GO:0009987	cellular process	43240	1169	975.36	4.0e-22
7	GO:0043604	amide biosynthetic process	2988	155	67.4	1.3e-21
8	GO:0006518	peptide metabolic process	3237	162	73.02	5.1e-21
9	GO:0043603	cellular amide metabolic process	3473	168	78.34	2.6e-20
10	GO:0008152	metabolic process	40295	1096	908.93	2.8e-20
11	GO:0071704	organic substance metabolic process	35733	991	806.03	1.3e-19
12	GO:0006996	organelle organization	4144	187	93.48	2.4e-19
13	GO:0044237	cellular metabolic process	33680	942	759.72	3.9e-19
14	GO:0006807	nitrogen compound metabolic process	28953	829	653.09	1.9e-18
15	GO:0071840	cellular component organization or bioge...	9384	335	211.67	7.5e-18
16	GO:0044281	small molecule metabolic process	5996	234	135.25	1.6e-16
17	GO:0019538	protein metabolic process	13135	429	296.29	2.1e-16
18	GO:0019752	carboxylic acid metabolic process	3823	168	86.24	2.2e-16
19	GO:0044267	cellular protein metabolic process	11525	381	259.97	3.5e-15
20	GO:0034660	ncRNA metabolic process	1051	69	23.71	6.5e-15
21	GO:0034641	cellular nitrogen compound metabolic pro...	18358	553	414.1	1.1e-14
22	GO:0006520	cellular amino acid metabolic process	1630	89	36.77	4.3e-14
23	GO:0042254	ribosome biogenesis	1121	70	25.29	4.7e-14
24	GO:0043436	oxoacid metabolic process	4196	171	94.65	8.8e-14
25	GO:0044085	cellular component biogenesis	3801	159	85.74	8.9e-14
26	GO:0006082	organic acid metabolic process	4200	171	94.74	9.5e-14
27	GO:0022613	ribonucleoprotein complex biogenesis	1386	79	31.26	1.3e-13
28	GO:0016043	cellular component organization	8280	286	186.77	1.9e-13
29	GO:0006396	RNA processing	2003	97	45.18	3.4e-12
30	GO:0043933	protein-containing complex subunit organ...	1744	88	39.34	4.2e-12
31	GO:0046686	response to cadmium ion	1565	78	35.3	1.3e-10
32	GO:0065003	protein-containing complex assembly	1594	78	35.96	2.9e-10
33	GO:0016053	organic acid biosynthetic process	2152	95	48.54	7.5e-10
34	GO:0046394	carboxylic acid biosynthetic process	2152	95	48.54	7.5e-10
35	GO:0009124	nucleoside monophosphate biosynthetic pr...	561	39	12.65	9.6e-10
36	GO:0006259	DNA metabolic process	1640	78	36.99	1.0e-09
37	GO:0009156	ribonucleoside monophosphate biosyntheti...	544	38	12.27	1.4e-09
38	GO:0034470	ncRNA processing	748	46	16.87	1.6e-09
39	GO:0043170	macromolecule metabolic process	26566	717	599.25	1.6e-09
40	GO:0044283	small molecule biosynthetic process	2638	109	59.51	1.7e-09
41	GO:0022607	cellular component assembly	2287	98	51.59	1.9e-09
42	GO:0009123	nucleoside monophosphate metabolic proce...	690	43	15.56	3.7e-09
43	GO:0009127	purine nucleoside monophosphate biosynth...	494	35	11.14	4.2e-09
44	GO:0009168	purine ribonucleoside monophosphate bios...	494	35	11.14	4.2e-09
45	GO:0006163	purine nucleotide metabolic process	724	44	16.33	5.2e-09
46	GO:0009161	ribonucleoside monophosphate metabolic p...	673	42	15.18	5.4e-09
47	GO:1901605	alpha-amino acid metabolic process	1110	58	25.04	5.6e-09
48	GO:0009260	ribonucleotide biosynthetic process	599	39	13.51	5.9e-09
49	GO:0046390	ribose phosphate biosynthetic process	599	39	13.51	5.9e-09
50	GO:0006754	ATP biosynthetic process	407	31	9.18	6.0e-09
51	GO:0009259	ribonucleotide metabolic process	755	45	17.03	6.3e-09
52	GO:0006364	rRNA processing	455	33	10.26	6.5e-09
53	GO:0006399	tRNA metabolic process	529	36	11.93	7.3e-09
54	GO:0009142	nucleoside triphosphate biosynthetic pro...	459	33	10.35	8.1e-09
55	GO:0009206	purine ribonucleoside triphosphate biosy...	413	31	9.32	8.4e-09
56	GO:0044249	cellular biosynthetic process	18943	530	427.3	8.9e-09
57	GO:0009145	purine nucleoside triphosphate biosynthe...	416	31	9.38	9.9e-09
58	GO:0016072	rRNA metabolic process	463	33	10.44	1.0e-08
59	GO:0009152	purine ribonucleotide biosynthetic proce...	538	36	12.14	1.1e-08
60	GO:0009150	purine ribonucleotide metabolic process	691	42	15.59	1.1e-08
61	GO:0009126	purine nucleoside monophosphate metaboli...	616	39	13.9	1.3e-08
62	GO:0009167	purine ribonucleoside monophosphate meta...	616	39	13.9	1.3e-08
63	GO:1901293	nucleoside phosphate biosynthetic proces...	751	44	16.94	1.5e-08
64	GO:0010038	response to metal ion	2107	89	47.53	2.0e-08
65	GO:0019439	aromatic compound catabolic process	840	47	18.95	2.0e-08
66	GO:0046034	ATP metabolic process	526	35	11.86	2.0e-08
67	GO:1901361	organic cyclic compound catabolic proces...	868	48	19.58	2.1e-08
68	GO:0009165	nucleotide biosynthetic process	735	43	16.58	2.3e-08
69	GO:0072521	purine-containing compound metabolic pro...	818	46	18.45	2.5e-08
70	GO:0034622	cellular protein-containing complex asse...	1428	67	32.21	2.6e-08
71	GO:0006164	purine nucleotide biosynthetic process	556	36	12.54	2.6e-08
72	GO:0009205	purine ribonucleoside triphosphate metab...	532	35	12	2.7e-08
73	GO:0009141	nucleoside triphosphate metabolic proces...	584	37	13.17	2.9e-08
74	GO:0009201	ribonucleoside triphosphate biosynthetic...	436	31	9.83	2.9e-08
75	GO:1901576	organic substance biosynthetic process	19401	537	437.63	3.1e-08
76	GO:0018193	peptidyl-amino acid modification	1054	54	23.78	3.6e-08
77	GO:0009144	purine nucleoside triphosphate metabolic...	539	35	12.16	3.7e-08
78	GO:0017144	drug metabolic process	2373	96	53.53	4.3e-08
79	GO:0042255	ribosome assembly	244	22	5.5	5.0e-08
80	GO:0008652	cellular amino acid biosynthetic process	732	42	16.51	5.7e-08
81	GO:0019693	ribose phosphate metabolic process	842	46	18.99	5.8e-08
82	GO:0042273	ribosomal large subunit biogenesis	227	21	5.12	6.4e-08
83	GO:0009199	ribonucleoside triphosphate metabolic pr...	555	35	12.52	7.6e-08
84	GO:0072522	purine-containing compound biosynthetic ...	582	36	13.13	8.1e-08
85	GO:0048285	organelle fission	563	35	12.7	1.1e-07
86	GO:1901137	carbohydrate derivative biosynthetic pro...	1578	70	35.59	1.1e-07
87	GO:0009117	nucleotide metabolic process	1064	53	24	1.2e-07
88	GO:0009058	biosynthetic process	19845	543	447.64	1.2e-07
89	GO:0015031	protein transport	2365	94	53.35	1.3e-07
90	GO:1901575	organic substance catabolic process	4498	155	101.46	1.4e-07
91	GO:0051276	chromosome organization	1405	64	31.69	1.5e-07
92	GO:0006753	nucleoside phosphate metabolic process	1076	53	24.27	1.6e-07
93	GO:0006970	response to osmotic stress	2520	98	56.84	1.9e-07
94	GO:0045184	establishment of protein localization	2388	94	53.87	2.0e-07
95	GO:0044248	cellular catabolic process	4383	150	98.87	3.3e-07
96	GO:0022402	cell cycle process	1131	54	25.51	3.3e-07
97	GO:0008104	protein localization	2552	98	57.57	3.4e-07
98	GO:0006096	glycolytic process	273	22	6.16	3.5e-07
99	GO:0006757	ATP generation from ADP	273	22	6.16	3.5e-07
100	GO:0042866	pyruvate biosynthetic process	273	22	6.16	3.5e-07
101	GO:1901360	organic cyclic compound metabolic proces...	16814	466	379.27	3.7e-07
102	GO:0000105	histidine biosynthetic process	43	9	0.97	4.2e-07
103	GO:0006547	histidine metabolic process	43	9	0.97	4.2e-07
104	GO:0052803	imidazole-containing compound metabolic ...	43	9	0.97	4.2e-07
105	GO:0009135	purine nucleoside diphosphate metabolic ...	276	22	6.23	4.2e-07
106	GO:0009179	purine ribonucleoside diphosphate metabo...	276	22	6.23	4.2e-07
107	GO:0009185	ribonucleoside diphosphate metabolic pro...	276	22	6.23	4.2e-07
108	GO:0046031	ADP metabolic process	276	22	6.23	4.2e-07
109	GO:0033365	protein localization to organelle	818	43	18.45	4.3e-07
110	GO:0044270	cellular nitrogen compound catabolic pro...	766	41	17.28	5.0e-07
111	GO:0006165	nucleoside diphosphate phosphorylation	279	22	6.29	5.1e-07
112	GO:0000280	nuclear division	447	29	10.08	5.4e-07
113	GO:0046700	heterocycle catabolic process	769	41	17.35	5.5e-07
114	GO:0009056	catabolic process	5062	167	114.18	6.6e-07
115	GO:0007049	cell cycle	1821	75	41.08	6.6e-07
116	GO:0019359	nicotinamide nucleotide biosynthetic pro...	307	23	6.92	6.9e-07
117	GO:0034655	nucleobase-containing compound catabolic...	637	36	14.37	7.0e-07
118	GO:0046939	nucleotide phosphorylation	285	22	6.43	7.3e-07
119	GO:0006310	DNA recombination	380	26	8.57	7.6e-07
120	GO:0022618	ribonucleoprotein complex assembly	509	31	11.48	8.6e-07
121	GO:0009166	nucleotide catabolic process	288	22	6.5	8.7e-07
122	GO:0072594	establishment of protein localization to...	727	39	16.4	8.9e-07
123	GO:0034404	nucleobase-containing small molecule bio...	434	28	9.79	9.4e-07
124	GO:0019363	pyridine nucleotide biosynthetic process	313	23	7.06	9.7e-07
125	GO:1901292	nucleoside phosphate catabolic process	290	22	6.54	9.7e-07
126	GO:0071826	ribonucleoprotein complex subunit organi...	513	31	11.57	1.0e-06
127	GO:0009132	nucleoside diphosphate metabolic process	292	22	6.59	1.1e-06
128	GO:0070727	cellular macromolecule localization	1848	75	41.69	1.1e-06
129	GO:0015833	peptide transport	2590	97	58.42	1.1e-06
130	GO:1901607	alpha-amino acid biosynthetic process	651	36	14.68	1.2e-06
131	GO:0042886	amide transport	2626	98	59.23	1.2e-06
132	GO:0019637	organophosphate metabolic process	1918	77	43.26	1.2e-06
133	GO:0070925	organelle assembly	390	26	8.8	1.2e-06
134	GO:0009651	response to salt stress	2325	89	52.44	1.3e-06
135	GO:0006091	generation of precursor metabolites and ...	1250	56	28.2	1.5e-06
136	GO:0006418	tRNA aminoacylation for protein translat...	252	20	5.68	1.5e-06
137	GO:0043038	amino acid activation	252	20	5.68	1.5e-06
138	GO:0043039	tRNA aminoacylation	252	20	5.68	1.5e-06
139	GO:0071103	DNA conformation change	253	20	5.71	1.6e-06
140	GO:0006090	pyruvate metabolic process	323	23	7.29	1.7e-06
141	GO:0006886	intracellular protein transport	1541	65	34.76	1.7e-06
142	GO:0044260	cellular macromolecule metabolic process	22537	597	508.37	1.8e-06
143	GO:0006725	cellular aromatic compound metabolic pro...	16353	449	368.87	1.9e-06
144	GO:0055086	nucleobase-containing small molecule met...	1451	62	32.73	1.9e-06
145	GO:0006099	tricarboxylic acid cycle	214	18	4.83	2.2e-06
146	GO:0006101	citrate metabolic process	214	18	4.83	2.2e-06
147	GO:0046483	heterocycle metabolic process	15765	434	355.61	2.3e-06
148	GO:0072525	pyridine-containing compound biosyntheti...	332	23	7.49	2.6e-06
149	GO:0009060	aerobic respiration	264	20	5.96	3.0e-06
150	GO:0010467	gene expression	14373	399	324.21	3.2e-06
151	GO:0034613	cellular protein localization	1741	70	39.27	3.5e-06
152	GO:1901135	carbohydrate derivative metabolic proces...	2420	90	54.59	3.6e-06
153	GO:0090407	organophosphate biosynthetic process	1322	57	29.82	3.7e-06
154	GO:0006260	DNA replication	468	28	10.56	4.0e-06
155	GO:0071705	nitrogen compound transport	3346	116	75.48	4.2e-06
156	GO:0046907	intracellular transport	1851	73	41.75	4.3e-06
157	GO:0010035	response to inorganic substance	3788	128	85.45	4.6e-06
158	GO:0006974	cellular response to DNA damage stimulus	958	45	21.61	4.7e-06
159	GO:0006281	DNA repair	868	42	19.58	4.7e-06
160	GO:0005996	monosaccharide metabolic process	420	26	9.47	4.8e-06
161	GO:0072350	tricarboxylic acid metabolic process	231	18	5.21	6.3e-06
162	GO:0017038	protein import	411	25	9.27	9.7e-06
163	GO:0002181	cytoplasmic translation	220	17	4.96	1.3e-05
164	GO:0006733	oxidoreduction coenzyme metabolic proces...	473	27	10.67	1.4e-05
165	GO:0051649	establishment of localization in cell	1955	74	44.1	1.5e-05
166	GO:0046496	nicotinamide nucleotide metabolic proces...	425	25	9.59	1.7e-05
167	GO:0051641	cellular localization	2487	89	56.1	1.8e-05
168	GO:0006323	DNA packaging	160	14	3.61	1.8e-05
169	GO:0032787	monocarboxylic acid metabolic process	1765	68	39.81	1.9e-05
170	GO:0019362	pyridine nucleotide metabolic process	428	25	9.65	1.9e-05
171	GO:0048229	gametophyte development	1565	62	35.3	1.9e-05
172	GO:0046434	organophosphate catabolic process	403	24	9.09	2.0e-05
173	GO:0043414	macromolecule methylation	514	28	11.59	2.2e-05
174	GO:0055114	oxidation-reduction process	4895	154	110.42	2.3e-05
175	GO:0019318	hexose metabolic process	257	18	5.8	2.7e-05
176	GO:0006139	nucleobase-containing compound metabolic...	14713	399	331.88	2.8e-05
177	GO:0006998	nuclear envelope organization	9	4	0.2	3.0e-05
178	GO:0045037	protein import into chloroplast stroma	88	10	1.99	3.0e-05
179	GO:0009555	pollen development	1132	48	25.53	3.2e-05
180	GO:0033036	macromolecule localization	3325	111	75	3.3e-05
181	GO:0006333	chromatin assembly or disassembly	169	14	3.81	3.3e-05
182	GO:0072524	pyridine-containing compound metabolic p...	445	25	10.04	3.6e-05
183	GO:0006325	chromatin organization	921	41	20.77	4.1e-05
184	GO:0000028	ribosomal small subunit assembly	92	10	2.08	4.5e-05
185	GO:0000027	ribosomal large subunit assembly	131	12	2.95	4.5e-05
186	GO:0019294	keto-3-deoxy-D-manno-octulosonic acid bi...	4	3	0.09	4.5e-05
187	GO:0045005	DNA-dependent DNA replication maintenanc...	4	3	0.09	4.5e-05
188	GO:0046400	keto-3-deoxy-D-manno-octulosonic acid me...	4	3	0.09	4.5e-05
189	GO:0051128	regulation of cellular component organiz...	896	40	20.21	4.7e-05
190	GO:0035246	peptidyl-arginine N-methylation	19	5	0.43	5.2e-05
191	GO:0001510	RNA methylation	134	12	3.02	5.6e-05
192	GO:1903047	mitotic cell cycle process	459	25	10.35	6.0e-05
193	GO:0044265	cellular macromolecule catabolic process	1938	71	43.72	6.0e-05
194	GO:0055047	generative cell mitosis	11	4	0.25	7.5e-05
195	GO:0032259	methylation	1174	48	26.48	7.7e-05
196	GO:0042274	ribosomal small subunit biogenesis	184	14	4.15	8.4e-05
197	GO:0044282	small molecule catabolic process	614	30	13.85	8.5e-05
198	GO:0016071	mRNA metabolic process	1251	50	28.22	9.6e-05
199	GO:0000278	mitotic cell cycle	589	29	13.29	9.7e-05
200	GO:0051604	protein maturation	339	20	7.65	0.00011
201	GO:0031145	anaphase-promoting complex-dependent cat...	5	3	0.11	0.00011
202	GO:0030258	lipid modification	313	19	7.06	0.00011
203	GO:0009081	branched-chain amino acid metabolic proc...	144	12	3.25	0.00011
204	GO:0010256	endomembrane system organization	214	15	4.83	0.00012
205	GO:0048481	plant ovule development	240	16	5.41	0.00013
206	GO:0006913	nucleocytoplasmic transport	372	21	8.39	0.00014
207	GO:0051169	nuclear transport	372	21	8.39	0.00014
208	GO:0018195	peptidyl-arginine modification	23	5	0.52	0.00014
209	GO:0018216	peptidyl-arginine methylation	23	5	0.52	0.00014
210	GO:0010600	regulation of auxin biosynthetic process	51	7	1.15	0.00014
211	GO:0015980	energy derivation by oxidation of organi...	459	24	10.35	0.00015
212	GO:0035670	plant-type ovary development	244	16	5.5	0.00016
213	GO:0045333	cellular respiration	432	23	9.74	0.00016
214	GO:0007059	chromosome segregation	296	18	6.68	0.00016
215	GO:0000003	reproduction	6197	182	139.79	0.00017
216	GO:0072330	monocarboxylic acid biosynthetic process	1181	47	26.64	0.00017
217	GO:0010499	proteasomal ubiquitin-independent protei...	88	9	1.99	0.00017
218	GO:0046364	monosaccharide biosynthetic process	129	11	2.91	0.00018
219	GO:0009108	coenzyme biosynthetic process	733	33	16.53	0.00018
220	GO:0022414	reproductive process	6170	181	139.18	0.00018
221	GO:0051321	meiotic cell cycle	494	25	11.14	0.00019
222	GO:0031497	chromatin assembly	130	11	2.93	0.00019
223	GO:0018196	peptidyl-asparagine modification	38	6	0.86	0.00019
224	GO:0018279	protein N-linked glycosylation via aspar...	38	6	0.86	0.00019
225	GO:1903046	meiotic cell cycle process	439	23	9.9	0.00020
226	GO:0009072	aromatic amino acid family metabolic pro...	250	16	5.64	0.00021
227	GO:0071824	protein-DNA complex subunit organization	201	14	4.53	0.00021
228	GO:0009451	RNA modification	501	25	11.3	0.00023
229	GO:0018208	peptidyl-proline modification	179	13	4.04	0.00024
230	GO:0071702	organic substance transport	4149	128	93.59	0.00025
231	GO:0006383	transcription by RNA polymerase III	26	5	0.59	0.00026
232	GO:0090354	regulation of auxin metabolic process	57	7	1.29	0.00029
233	GO:0000413	protein peptidyl-prolyl isomerization	115	10	2.59	0.00029
234	GO:0006002	fructose 6-phosphate metabolic process	41	6	0.92	0.00030
235	GO:0006606	protein import into nucleus	160	12	3.61	0.00030
236	GO:0007131	reciprocal meiotic recombination	138	11	3.11	0.00032
237	GO:0035825	homologous recombination	138	11	3.11	0.00032
238	GO:0005983	starch catabolic process	76	8	1.71	0.00032
239	GO:0034645	cellular macromolecule biosynthetic proc...	13776	366	310.74	0.00033
240	GO:0043484	regulation of RNA splicing	42	6	0.95	0.00034
241	GO:0031123	RNA 3'-end processing	140	11	3.16	0.00036
242	GO:0045036	protein targeting to chloroplast	163	12	3.68	0.00036
243	GO:0072596	establishment of protein localization to...	163	12	3.68	0.00036
244	GO:0072598	protein localization to chloroplast	163	12	3.68	0.00036
245	GO:0009082	branched-chain amino acid biosynthetic p...	97	9	2.19	0.00036
246	GO:0006508	proteolysis	3391	107	76.49	0.00036
247	GO:0034440	lipid oxidation	212	14	4.78	0.00037
248	GO:0009059	macromolecule biosynthetic process	14089	373	317.81	0.00037
249	GO:0006384	transcription initiation from RNA polyme...	7	3	0.16	0.00037
250	GO:0034214	protein hexamerization	7	3	0.16	0.00037
251	GO:1901565	organonitrogen compound catabolic proces...	2357	79	53.17	0.00038
252	GO:0006397	mRNA processing	960	39	21.65	0.00039
253	GO:0000469	cleavage involved in rRNA processing	60	7	1.35	0.00040
254	GO:0140013	meiotic nuclear division	293	17	6.61	0.00042
255	GO:0072329	monocarboxylic acid catabolic process	215	14	4.85	0.00042
256	GO:0007005	mitochondrion organization	321	18	7.24	0.00043
257	GO:0044772	mitotic cell cycle phase transition	121	10	2.73	0.00044
258	GO:0016444	somatic cell DNA recombination	29	5	0.65	0.00044
259	GO:0140014	mitotic nuclear division	167	12	3.77	0.00044
260	GO:0044271	cellular nitrogen compound biosynthetic ...	14088	372	317.78	0.00046
261	GO:0048440	carpel development	324	18	7.31	0.00048
262	GO:0006629	lipid metabolic process	3459	108	78.02	0.00049
263	GO:0036228	protein localization to nuclear inner me...	2	2	0.05	0.00051
264	GO:0048478	replication fork protection	2	2	0.05	0.00051
265	GO:0080094	response to trehalose-6-phosphate	2	2	0.05	0.00051
266	GO:0006413	translational initiation	384	20	8.66	0.00055
267	GO:0034504	protein localization to nucleus	171	12	3.86	0.00055
268	GO:0030163	protein catabolic process	1702	60	38.39	0.00056
269	GO:0006261	DNA-dependent DNA replication	274	16	6.18	0.00057
270	GO:0016485	protein processing	248	15	5.59	0.00058
271	GO:0016054	organic acid catabolic process	444	22	10.02	0.00058
272	GO:0046395	carboxylic acid catabolic process	444	22	10.02	0.00058
273	GO:0048467	gynoecium development	386	20	8.71	0.00058
274	GO:0071265	L-methionine biosynthetic process	31	5	0.7	0.00061
275	GO:0019320	hexose catabolic process	18	4	0.41	0.00061
276	GO:0046365	monosaccharide catabolic process	18	4	0.41	0.00061
277	GO:0071806	protein transmembrane transport	417	21	9.41	0.00062
278	GO:0000462	maturation of SSU-rRNA from tricistronic...	84	8	1.89	0.00063
279	GO:0007127	meiosis I	174	12	3.92	0.00064
280	GO:0001522	pseudouridine synthesis	65	7	1.47	0.00065
281	GO:0044257	cellular protein catabolic process	1607	57	36.25	0.00066
282	GO:0009057	macromolecule catabolic process	2700	87	60.9	0.00067
283	GO:0061982	meiosis I cell cycle process	176	12	3.97	0.00071
284	GO:0044255	cellular lipid metabolic process	2413	79	54.43	0.00075
285	GO:0051170	import into nucleus	178	12	4.02	0.00078
286	GO:0006435	threonyl-tRNA aminoacylation	9	3	0.2	0.00087
287	GO:0008653	lipopolysaccharide metabolic process	9	3	0.2	0.00087
288	GO:0009103	lipopolysaccharide biosynthetic process	9	3	0.2	0.00087
289	GO:0006605	protein targeting	711	30	16.04	0.00096
290	GO:0044770	cell cycle phase transition	135	10	3.05	0.00103
291	GO:0030490	maturation of SSU-rRNA	91	8	2.05	0.00107
292	GO:0015931	nucleobase-containing compound transport	496	23	11.19	0.00108
293	GO:0065004	protein-DNA complex assembly	185	12	4.17	0.00109
294	GO:0000381	regulation of alternative mRNA splicing,...	21	4	0.47	0.00114
295	GO:0015985	energy coupled proton transport, down el...	115	9	2.59	0.00123
296	GO:0015986	ATP synthesis coupled proton transport	115	9	2.59	0.00123
297	GO:0051783	regulation of nuclear division	115	9	2.59	0.00123
298	GO:0051130	positive regulation of cellular componen...	324	17	7.31	0.00127
299	GO:0016052	carbohydrate catabolic process	993	38	22.4	0.00135
300	GO:0051188	cofactor biosynthetic process	1063	40	23.98	0.00139
301	GO:0051179	localization	9409	254	212.24	0.00139
302	GO:0006732	coenzyme metabolic process	1030	39	23.23	0.00142
303	GO:0015684	ferrous iron transport	3	2	0.07	0.00150
304	GO:0098813	nuclear chromosome segregation	246	14	5.55	0.00155
305	GO:0000956	nuclear-transcribed mRNA catabolic proce...	193	12	4.35	0.00157
306	GO:0043244	regulation of protein complex disassembl...	97	8	2.19	0.00162
307	GO:0048024	regulation of mRNA splicing, via spliceo...	23	4	0.52	0.00162
308	GO:0034970	histone H3-R2 methylation	11	3	0.25	0.00165
309	GO:0034971	histone H3-R17 methylation	11	3	0.25	0.00165
310	GO:0034972	histone H3-R26 methylation	11	3	0.25	0.00165
311	GO:0006457	protein folding	971	37	21.9	0.00166
312	GO:0033043	regulation of organelle organization	516	23	11.64	0.00179
313	GO:0018205	peptidyl-lysine modification	456	21	10.29	0.00188
314	GO:0006403	RNA localization	279	15	6.29	0.00188
315	GO:0009086	methionine biosynthetic process	78	7	1.76	0.00193
316	GO:0000288	nuclear-transcribed mRNA catabolic proce...	100	8	2.26	0.00197
317	GO:0051603	proteolysis involved in cellular protein...	1579	54	35.62	0.00197
318	GO:0006449	regulation of translational termination	12	3	0.27	0.00216
319	GO:0006452	translational frameshifting	12	3	0.27	0.00216
320	GO:0045901	positive regulation of translational elo...	12	3	0.27	0.00216
321	GO:0045905	positive regulation of translational ter...	12	3	0.27	0.00216
322	GO:0000478	endonucleolytic cleavage involved in rRN...	41	5	0.92	0.00222
323	GO:0044262	cellular carbohydrate metabolic process	1481	51	33.41	0.00225
324	GO:1901606	alpha-amino acid catabolic process	229	13	5.17	0.00230
325	GO:0006338	chromatin remodeling	126	9	2.84	0.00231
326	GO:0009100	glycoprotein metabolic process	375	18	8.46	0.00247
327	GO:0006810	transport	8982	241	202.61	0.00252
328	GO:0009066	aspartate family amino acid metabolic pr...	232	13	5.23	0.00257
329	GO:0006626	protein targeting to mitochondrion	153	10	3.45	0.00261
330	GO:0070585	protein localization to mitochondrion	153	10	3.45	0.00261
331	GO:0072655	establishment of protein localization to...	153	10	3.45	0.00261
332	GO:0044703	multi-organism reproductive process	632	26	14.26	0.00283
333	GO:0006555	methionine metabolic process	106	8	2.39	0.00283
334	GO:0006665	sphingolipid metabolic process	130	9	2.93	0.00286
335	GO:0016925	protein sumoylation	84	7	1.89	0.00294
336	GO:0006067	ethanol metabolic process	4	2	0.09	0.00296
337	GO:0006069	ethanol oxidation	4	2	0.09	0.00296
338	GO:0010426	DNA methylation on cytosine within a CHH...	4	2	0.09	0.00296
339	GO:0071763	nuclear membrane organization	4	2	0.09	0.00296
340	GO:0080157	regulation of plant-type cell wall organ...	4	2	0.09	0.00296
341	GO:0009063	cellular amino acid catabolic process	236	13	5.32	0.00298
342	GO:0009067	aspartate family amino acid biosynthetic...	156	10	3.52	0.00300
343	GO:0050657	nucleic acid transport	265	14	5.98	0.00307
344	GO:0050658	RNA transport	265	14	5.98	0.00307
345	GO:0051236	establishment of RNA localization	265	14	5.98	0.00307
346	GO:0005982	starch metabolic process	237	13	5.35	0.00309
347	GO:0034728	nucleosome organization	108	8	2.44	0.00318
348	GO:0019319	hexose biosynthetic process	64	6	1.44	0.00321
349	GO:0006352	DNA-templated transcription, initiation	211	12	4.76	0.00327
350	GO:0000910	cytokinesis	296	15	6.68	0.00330
351	GO:0006405	RNA export from nucleus	133	9	3	0.00333
352	GO:0006607	NLS-bearing protein import into nucleus	45	5	1.02	0.00336
353	GO:0051259	protein complex oligomerization	159	10	3.59	0.00344
354	GO:0019919	peptidyl-arginine methylation, to asymme...	14	3	0.32	0.00346
355	GO:0035247	peptidyl-arginine omega-N-methylation	14	3	0.32	0.00346
356	GO:1901999	homogentisate metabolic process	14	3	0.32	0.00346
357	GO:1902000	homogentisate catabolic process	14	3	0.32	0.00346
358	GO:0051234	establishment of localization	9084	242	204.91	0.00349
359	GO:0008283	cell proliferation	419	19	9.45	0.00355
360	GO:0031503	protein-containing complex localization	135	9	3.05	0.00367
361	GO:0007030	Golgi organization	66	6	1.49	0.00375
362	GO:0019509	L-methionine salvage from methylthioaden...	15	3	0.34	0.00426
363	GO:0034969	histone arginine methylation	15	3	0.34	0.00426
364	GO:0009791	post-embryonic development	5936	164	133.9	0.00434
365	GO:0050684	regulation of mRNA processing	30	4	0.68	0.00443
366	GO:0000466	maturation of 5.8S rRNA from tricistroni...	48	5	1.08	0.00445
367	GO:0000096	sulfur amino acid metabolic process	248	13	5.59	0.00452
368	GO:0051053	negative regulation of DNA metabolic pro...	91	7	2.05	0.00459
369	GO:0008360	regulation of cell shape	69	6	1.56	0.00467
370	GO:0051301	cell division	1178	41	26.57	0.00479
371	GO:0048865	stem cell fate commitment	5	2	0.11	0.00486
372	GO:0048867	stem cell fate determination	5	2	0.11	0.00486
373	GO:0090435	protein localization to nuclear envelope	5	2	0.11	0.00486
374	GO:0071428	rRNA-containing ribonucleoprotein comple...	31	4	0.7	0.00500
375	GO:0006486	protein glycosylation	340	16	7.67	0.00501
376	GO:0009101	glycoprotein biosynthetic process	340	16	7.67	0.00501
377	GO:0043413	macromolecule glycosylation	340	16	7.67	0.00501
378	GO:0045017	glycerolipid biosynthetic process	340	16	7.67	0.00501
379	GO:0009628	response to abiotic stimulus	7633	205	172.18	0.00509
380	GO:0006290	pyrimidine dimer repair	16	3	0.36	0.00515
381	GO:1902626	assembly of large subunit precursor of p...	16	3	0.36	0.00515
382	GO:0006559	L-phenylalanine catabolic process	32	4	0.72	0.00561
383	GO:1902222	erythrose 4-phosphate/phosphoenolpyruvat...	32	4	0.72	0.00561
384	GO:0006928	movement of cell or subcellular componen...	226	12	5.1	0.00563
385	GO:0009793	embryo development ending in seed dorman...	1813	58	40.9	0.00565
386	GO:0019953	sexual reproduction	601	24	13.56	0.00573
387	GO:0008612	peptidyl-lysine modification to peptidyl...	17	3	0.38	0.00615
388	GO:2000653	regulation of genetic imprinting	17	3	0.38	0.00615
389	GO:0051186	cofactor metabolic process	2009	63	45.32	0.00618
390	GO:0071166	ribonucleoprotein complex localization	121	8	2.73	0.00630
391	GO:0071426	ribonucleoprotein complex export from nu...	121	8	2.73	0.00630
392	GO:0043648	dicarboxylic acid metabolic process	318	15	7.17	0.00631
393	GO:0006635	fatty acid beta-oxidation	147	9	3.32	0.00638
394	GO:0006334	nucleosome assembly	97	7	2.19	0.00649
395	GO:0048608	reproductive structure development	4754	133	107.24	0.00660
396	GO:0061458	reproductive system development	4754	133	107.24	0.00660
397	GO:0009452	7-methylguanosine RNA capping	34	4	0.77	0.00698
398	GO:0036260	RNA capping	34	4	0.77	0.00698
399	GO:0000183	chromatin silencing at rDNA	6	2	0.14	0.00718
400	GO:0006114	glycerol biosynthetic process	6	2	0.14	0.00718
401	GO:0010138	pyrimidine ribonucleotide salvage	6	2	0.14	0.00718
402	GO:0010226	response to lithium ion	6	2	0.14	0.00718
403	GO:0032262	pyrimidine nucleotide salvage	6	2	0.14	0.00718
404	GO:0042149	cellular response to glucose starvation	6	2	0.14	0.00718
405	GO:0044206	UMP salvage	6	2	0.14	0.00718
406	GO:0071586	CAAX-box protein processing	6	2	0.14	0.00718
407	GO:0080120	CAAX-box protein maturation	6	2	0.14	0.00718
408	GO:0010306	rhamnogalacturonan II biosynthetic proce...	18	3	0.41	0.00726
409	GO:0010396	rhamnogalacturonan II metabolic process	18	3	0.41	0.00726
410	GO:0019336	phenol-containing compound catabolic pro...	18	3	0.41	0.00726
411	GO:0022411	cellular component disassembly	205	11	4.62	0.00726
412	GO:0006487	protein N-linked glycosylation	124	8	2.8	0.00727
413	GO:0000460	maturation of 5.8S rRNA	54	5	1.22	0.00736
414	GO:0043628	ncRNA 3'-end processing	54	5	1.22	0.00736
415	GO:0009553	embryo sac development	548	22	12.36	0.00746
416	GO:0090329	regulation of DNA-dependent DNA replicat...	76	6	1.71	0.00747
417	GO:0008033	tRNA processing	264	13	5.96	0.00750
418	GO:0032984	protein-containing complex disassembly	178	10	4.02	0.00751
419	GO:0008380	RNA splicing	717	27	16.17	0.00754
420	GO:0009790	embryo development	2222	68	50.12	0.00778
421	GO:0048856	anatomical structure development	11631	299	262.36	0.00787
422	GO:1901615	organic hydroxy compound metabolic proce...	1216	41	27.43	0.00799
423	GO:0006401	RNA catabolic process	297	14	6.7	0.00818
424	GO:0006402	mRNA catabolic process	238	12	5.37	0.00835
425	GO:0043174	nucleoside salvage	56	5	1.26	0.00857
426	GO:0048316	seed development	2504	75	56.48	0.00877
427	GO:0016999	antibiotic metabolic process	658	25	14.84	0.00887
428	GO:0009062	fatty acid catabolic process	155	9	3.5	0.00890
429	GO:0003006	developmental process involved in reprod...	5530	151	124.74	0.00902
430	GO:0000097	sulfur amino acid biosynthetic process	156	9	3.52	0.00926
431	GO:0015780	nucleotide-sugar transmembrane transport	104	7	2.35	0.00939
432	GO:0090304	nucleic acid metabolic process	13319	338	300.44	0.00939
433	GO:0008643	carbohydrate transport	243	12	5.48	0.00975
434	GO:0051726	regulation of cell cycle	767	28	17.3	0.00976
435	GO:0000025	maltose catabolic process	7	2	0.16	0.00990
436	GO:0009092	homoserine metabolic process	7	2	0.16	0.00990
437	GO:0010157	response to chlorate	7	2	0.16	0.00990
438	GO:0015812	gamma-aminobutyric acid transport	7	2	0.16	0.00990
439	GO:0019279	L-methionine biosynthetic process from L...	7	2	0.16	0.00990
440	GO:0071266	'de novo' L-methionine biosynthetic proc...	7	2	0.16	0.00990
441	GO:0031124	mRNA 3'-end processing	58	5	1.31	0.00991
442	GO:0010608	posttranscriptional regulation of gene e...	803	29	18.11	0.00993
443	GO:0006066	alcohol metabolic process	499	20	11.26	0.01054
444	GO:0006108	malate metabolic process	59	5	1.33	0.01063
445	GO:0006558	L-phenylalanine metabolic process	59	5	1.33	0.01063
446	GO:1902221	erythrose 4-phosphate/phosphoenolpyruvat...	59	5	1.33	0.01063
447	GO:0051304	chromosome separation	82	6	1.85	0.01068
448	GO:0065002	intracellular protein transmembrane tran...	277	13	6.25	0.01093
449	GO:0009846	pollen germination	247	12	5.57	0.01099
450	GO:0051168	nuclear export	161	9	3.63	0.01123
451	GO:0000912	assembly of actomyosin apparatus involve...	21	3	0.47	0.01125
452	GO:0000914	phragmoplast assembly	21	3	0.47	0.01125
453	GO:0006432	phenylalanyl-tRNA aminoacylation	21	3	0.47	0.01125
454	GO:0046689	response to mercury ion	21	3	0.47	0.01125
455	GO:0050787	detoxification of mercury ion	21	3	0.47	0.01125
456	GO:1902407	assembly of actomyosin apparatus involve...	21	3	0.47	0.01125
457	GO:0043632	modification-dependent macromolecule cat...	1428	46	32.21	0.01126
458	GO:0007091	metaphase/anaphase transition of mitotic...	39	4	0.88	0.01133
459	GO:0030071	regulation of mitotic metaphase/anaphase...	39	4	0.88	0.01133
460	GO:0044784	metaphase/anaphase transition of cell cy...	39	4	0.88	0.01133
461	GO:1902099	regulation of metaphase/anaphase transit...	39	4	0.88	0.01133
462	GO:0010016	shoot system morphogenesis	673	25	15.18	0.01150
463	GO:0009695	jasmonic acid biosynthetic process	109	7	2.46	0.01197
464	GO:0006631	fatty acid metabolic process	886	31	19.99	0.01198
465	GO:0019395	fatty acid oxidation	163	9	3.68	0.01210
466	GO:0008156	negative regulation of DNA replication	40	4	0.9	0.01237
467	GO:0045116	protein neddylation	40	4	0.9	0.01237
468	GO:2000104	negative regulation of DNA-dependent DNA...	40	4	0.9	0.01237
469	GO:0043624	cellular protein complex disassembly	164	9	3.7	0.01256
470	GO:0006013	mannose metabolic process	22	3	0.5	0.01281
471	GO:0015809	arginine transport	22	3	0.5	0.01281
472	GO:0019276	UDP-N-acetylgalactosamine metabolic proc...	8	2	0.18	0.01301
473	GO:0019284	L-methionine salvage from S-adenosylmeth...	8	2	0.18	0.01301
474	GO:0019401	alditol biosynthetic process	8	2	0.18	0.01301
475	GO:0030808	regulation of nucleotide biosynthetic pr...	8	2	0.18	0.01301
476	GO:0032447	protein urmylation	8	2	0.18	0.01301
477	GO:0033353	S-adenosylmethionine cycle	8	2	0.18	0.01301
478	GO:0046292	formaldehyde metabolic process	8	2	0.18	0.01301
479	GO:0048863	stem cell differentiation	8	2	0.18	0.01301
480	GO:0080009	mRNA methylation	8	2	0.18	0.01301
481	GO:1900371	regulation of purine nucleotide biosynth...	8	2	0.18	0.01301
482	GO:0044087	regulation of cellular component biogene...	379	16	8.55	0.01328
483	GO:0031125	rRNA 3'-end processing	41	4	0.92	0.01347
484	GO:0000086	G2/M transition of mitotic cell cycle	63	5	1.42	0.01387
485	GO:0000070	mitotic sister chromatid segregation	87	6	1.96	0.01403
486	GO:0061024	membrane organization	382	16	8.62	0.01421
487	GO:0009423	chorismate biosynthetic process	23	3	0.52	0.01449
488	GO:0009098	leucine biosynthetic process	42	4	0.95	0.01463
489	GO:0010093	specification of floral organ identity	42	4	0.95	0.01463
490	GO:0034308	primary alcohol metabolic process	42	4	0.95	0.01463
491	GO:0090701	specification of plant organ identity	42	4	0.95	0.01463
492	GO:0006551	leucine metabolic process	64	5	1.44	0.01477
493	GO:0010020	chloroplast fission	64	5	1.44	0.01477
494	GO:0019751	polyol metabolic process	289	13	6.52	0.01508
495	GO:0009965	leaf morphogenesis	386	16	8.71	0.01552
496	GO:0007205	protein kinase C-activating G-protein co...	43	4	0.97	0.01585
497	GO:0030835	negative regulation of actin filament de...	43	4	0.97	0.01585
498	GO:0051693	actin filament capping	43	4	0.97	0.01585
499	GO:0001709	cell fate determination	24	3	0.54	0.01629
500	GO:0006370	7-methylguanosine mRNA capping	24	3	0.54	0.01629
501	GO:0043102	amino acid salvage	24	3	0.54	0.01629
502	GO:0071267	L-methionine salvage	24	3	0.54	0.01629
503	GO:0006106	fumarate metabolic process	9	2	0.2	0.01648
504	GO:0006169	adenosine salvage	9	2	0.2	0.01648
505	GO:0009848	indoleacetic acid biosynthetic process v...	9	2	0.2	0.01648
506	GO:0046086	adenosine biosynthetic process	9	2	0.2	0.01648
507	GO:0090356	negative regulation of auxin metabolic p...	9	2	0.2	0.01648
508	GO:1901996	regulation of indoleacetic acid biosynth...	9	2	0.2	0.01648
509	GO:1901997	negative regulation of indoleacetic acid...	9	2	0.2	0.01648
510	GO:0006511	ubiquitin-dependent protein catabolic pr...	1388	44	31.31	0.01656
511	GO:1901990	regulation of mitotic cell cycle phase t...	91	6	2.05	0.01718
512	GO:0033554	cellular response to stress	2861	82	64.54	0.01725
513	GO:0045787	positive regulation of cell cycle	145	8	3.27	0.01751
514	GO:0010103	stomatal complex morphogenesis	92	6	2.08	0.01804
515	GO:0045836	positive regulation of meiotic nuclear d...	25	3	0.56	0.01820
516	GO:0044242	cellular lipid catabolic process	329	14	7.42	0.01848
517	GO:0009826	unidimensional cell growth	1137	37	25.65	0.01848
518	GO:0051445	regulation of meiotic cell cycle	68	5	1.53	0.01878
519	GO:0090501	RNA phosphodiester bond hydrolysis	330	14	7.44	0.01891
520	GO:0006275	regulation of DNA replication	93	6	2.1	0.01893
521	GO:0009856	pollination	848	29	19.13	0.01926
522	GO:0044706	multi-multicellular organism process	848	29	19.13	0.01926
523	GO:0016570	histone modification	497	19	11.21	0.01935
524	GO:0006220	pyrimidine nucleotide metabolic process	94	6	2.12	0.01984
525	GO:0006094	gluconeogenesis	46	4	1.04	0.01988
526	GO:0006102	isocitrate metabolic process	46	4	1.04	0.01988
527	GO:0006071	glycerol metabolic process	121	7	2.73	0.02018
528	GO:0006448	regulation of translational elongation	26	3	0.59	0.02024
529	GO:0007021	tubulin complex assembly	26	3	0.59	0.02024
530	GO:0010304	PSII associated light-harvesting complex...	26	3	0.59	0.02024
531	GO:0032776	DNA methylation on cytosine	26	3	0.59	0.02024
532	GO:0046352	disaccharide catabolic process	26	3	0.59	0.02024
533	GO:0006611	protein export from nucleus	149	8	3.36	0.02026
534	GO:0006420	arginyl-tRNA aminoacylation	10	2	0.23	0.02029
535	GO:0006422	aspartyl-tRNA aminoacylation	10	2	0.23	0.02029
536	GO:0046439	L-cysteine metabolic process	10	2	0.23	0.02029
537	GO:0046498	S-adenosylhomocysteine metabolic process	10	2	0.23	0.02029
538	GO:0090153	regulation of sphingolipid biosynthetic ...	10	2	0.23	0.02029
539	GO:1905038	regulation of membrane lipid metabolic p...	10	2	0.23	0.02029
540	GO:0090305	nucleic acid phosphodiester bond hydroly...	400	16	9.02	0.02086
541	GO:0043572	plastid fission	70	5	1.58	0.02102
542	GO:0046839	phospholipid dephosphorylation	70	5	1.58	0.02102
543	GO:0015996	chlorophyll catabolic process	47	4	1.06	0.02135
544	GO:1901679	nucleotide transmembrane transport	96	6	2.17	0.02177
545	GO:0019941	modification-dependent protein catabolic...	1414	44	31.9	0.02182
546	GO:0019400	alditol metabolic process	123	7	2.77	0.02185
547	GO:0006367	transcription initiation from RNA polyme...	71	5	1.6	0.02221
548	GO:0044839	cell cycle G2/M phase transition	71	5	1.6	0.02221
549	GO:0010564	regulation of cell cycle process	273	12	6.16	0.02229
550	GO:0010107	potassium ion import	27	3	0.61	0.02239
551	GO:0009074	aromatic amino acid family catabolic pro...	48	4	1.08	0.02289
552	GO:0010965	regulation of mitotic sister chromatid s...	48	4	1.08	0.02289
553	GO:0033047	regulation of mitotic sister chromatid s...	48	4	1.08	0.02289
554	GO:0043173	nucleotide salvage	48	4	1.08	0.02289
555	GO:0043242	negative regulation of protein complex d...	48	4	1.08	0.02289
556	GO:0051306	mitotic sister chromatid separation	48	4	1.08	0.02289
557	GO:0060260	regulation of transcription initiation f...	48	4	1.08	0.02289
558	GO:0060261	positive regulation of transcription ini...	48	4	1.08	0.02289
559	GO:1901880	negative regulation of protein depolymer...	48	4	1.08	0.02289
560	GO:1905818	regulation of chromosome separation	48	4	1.08	0.02289
561	GO:2000142	regulation of DNA-templated transcriptio...	48	4	1.08	0.02289
562	GO:2000144	positive regulation of DNA-templated tra...	48	4	1.08	0.02289
563	GO:0032502	developmental process	12071	303	272.29	0.02295
564	GO:0005975	carbohydrate metabolic process	3783	104	85.33	0.02308
565	GO:0006479	protein methylation	243	11	5.48	0.02310
566	GO:0008213	protein alkylation	243	11	5.48	0.02310
567	GO:0000819	sister chromatid segregation	153	8	3.45	0.02331
568	GO:0010154	fruit development	2670	76	60.23	0.02431
569	GO:0000054	ribosomal subunit export from nucleus	11	2	0.25	0.02443
570	GO:0000055	ribosomal large subunit export from nucl...	11	2	0.25	0.02443
571	GO:0006166	purine ribonucleoside salvage	11	2	0.25	0.02443
572	GO:0006538	glutamate catabolic process	11	2	0.25	0.02443
573	GO:0006540	glutamate decarboxylation to succinate	11	2	0.25	0.02443
574	GO:0009448	gamma-aminobutyric acid metabolic proces...	11	2	0.25	0.02443
575	GO:0009450	gamma-aminobutyric acid catabolic proces...	11	2	0.25	0.02443
576	GO:0033750	ribosome localization	11	2	0.25	0.02443
577	GO:0009130	pyrimidine nucleoside monophosphate bios...	49	4	1.11	0.02449
578	GO:0046149	pigment catabolic process	49	4	1.11	0.02449
579	GO:0000447	endonucleolytic cleavage in ITS1 to sepa...	28	3	0.63	0.02467
580	GO:0000479	endonucleolytic cleavage of tricistronic...	28	3	0.63	0.02467
581	GO:0031507	heterochromatin assembly	28	3	0.63	0.02467
582	GO:0006553	lysine metabolic process	73	5	1.65	0.02471
583	GO:0030148	sphingolipid biosynthetic process	73	5	1.65	0.02471
584	GO:1901987	regulation of cell cycle phase transitio...	99	6	2.23	0.02488
585	GO:0043254	regulation of protein complex assembly	246	11	5.55	0.02498
586	GO:0051052	regulation of DNA metabolic process	246	11	5.55	0.02498
587	GO:0001934	positive regulation of protein phosphory...	156	8	3.52	0.02580
588	GO:0032506	cytokinetic process	156	8	3.52	0.02580
589	GO:0033674	positive regulation of kinase activity	156	8	3.52	0.02580
590	GO:0042327	positive regulation of phosphorylation	156	8	3.52	0.02580
591	GO:0045860	positive regulation of protein kinase ac...	156	8	3.52	0.02580
592	GO:1902410	mitotic cytokinetic process	156	8	3.52	0.02580
593	GO:0043161	proteasome-mediated ubiquitin-dependent ...	870	29	19.62	0.02584
594	GO:0006006	glucose metabolic process	100	6	2.26	0.02598
595	GO:0007017	microtubule-based process	584	21	13.17	0.02624
596	GO:0048193	Golgi vesicle transport	345	14	7.78	0.02635
597	GO:0009069	serine family amino acid metabolic proce...	217	10	4.89	0.02645
598	GO:0070085	glycosylation	413	16	9.32	0.02697
599	GO:0006414	translational elongation	281	12	6.34	0.02706
600	GO:0043243	positive regulation of protein complex d...	29	3	0.65	0.02706
601	GO:0046514	ceramide catabolic process	29	3	0.65	0.02706
602	GO:2000072	regulation of defense response to fungus...	29	3	0.65	0.02706
603	GO:0009567	double fertilization forming a zygote an...	129	7	2.91	0.02745
604	GO:0007018	microtubule-based movement	158	8	3.56	0.02755
605	GO:0010562	positive regulation of phosphorus metabo...	158	8	3.56	0.02755
606	GO:0045937	positive regulation of phosphate metabol...	158	8	3.56	0.02755
607	GO:0044275	cellular carbohydrate catabolic process	250	11	5.64	0.02767
608	GO:0030488	tRNA methylation	51	4	1.15	0.02789
609	GO:0010498	proteasomal protein catabolic process	876	29	19.76	0.02791
610	GO:0009073	aromatic amino acid family biosynthetic ...	159	8	3.59	0.02846
611	GO:0016569	covalent chromatin modification	554	20	12.5	0.02848
612	GO:0000281	mitotic cytokinesis	189	9	4.26	0.02850
613	GO:0006465	signal peptide processing	76	5	1.71	0.02878
614	GO:0046486	glycerolipid metabolic process	555	20	12.52	0.02895
615	GO:0033044	regulation of chromosome organization	190	9	4.29	0.02934
616	GO:0009955	adaxial/abaxial pattern specification	160	8	3.61	0.02939
617	GO:0009313	oligosaccharide catabolic process	30	3	0.68	0.02958
618	GO:0030261	chromosome condensation	30	3	0.68	0.02958
619	GO:0043967	histone H4 acetylation	30	3	0.68	0.02958
620	GO:0009932	cell tip growth	592	21	13.35	0.02976
621	GO:0032350	regulation of hormone metabolic process	191	9	4.31	0.03020
622	GO:0055085	transmembrane transport	3706	101	83.6	0.03024
623	GO:0000902	cell morphogenesis	1562	47	35.23	0.03026
624	GO:0042325	regulation of phosphorylation	352	14	7.94	0.03049
625	GO:0010027	thylakoid membrane organization	104	6	2.35	0.03071
626	GO:0000904	cell morphogenesis involved in different...	885	29	19.96	0.03124
627	GO:0030834	regulation of actin filament depolymeriz...	53	4	1.2	0.03156
628	GO:0006012	galactose metabolic process	105	6	2.37	0.03197
629	GO:0009668	plastid membrane organization	105	6	2.37	0.03197
630	GO:0031407	oxylipin metabolic process	105	6	2.37	0.03197
631	GO:0016123	xanthophyll biosynthetic process	31	3	0.7	0.03221
632	GO:0046417	chorismate metabolic process	31	3	0.7	0.03221
633	GO:0006839	mitochondrial transport	322	13	7.26	0.03262
634	GO:0030029	actin filament-based process	356	14	8.03	0.03305
635	GO:0040020	regulation of meiotic nuclear division	54	4	1.22	0.03349
636	GO:0090503	RNA phosphodiester bond hydrolysis, exon...	54	4	1.22	0.03349
637	GO:0010220	positive regulation of vernalization res...	13	2	0.29	0.03364
638	GO:1900542	regulation of purine nucleotide metaboli...	13	2	0.29	0.03364
639	GO:0032501	multicellular organismal process	10996	275	248.04	0.03449
640	GO:0061640	cytoskeleton-dependent cytokinesis	196	9	4.42	0.03476
641	GO:0006627	protein processing involved in protein t...	32	3	0.72	0.03496
642	GO:0034285	response to disaccharide	260	11	5.86	0.03527
643	GO:0006415	translational termination	55	4	1.24	0.03550
644	GO:0042026	protein refolding	55	4	1.24	0.03550
645	GO:0009657	plastid organization	714	24	16.11	0.03655
646	GO:0043412	macromolecule modification	8432	214	190.2	0.03668
647	GO:0009129	pyrimidine nucleoside monophosphate meta...	56	4	1.26	0.03757
648	GO:0033045	regulation of sister chromatid segregati...	56	4	1.26	0.03757
649	GO:0051983	regulation of chromosome segregation	56	4	1.26	0.03757
650	GO:0009119	ribonucleoside metabolic process	168	8	3.79	0.03757
651	GO:0016458	gene silencing	572	20	12.9	0.03772
652	GO:0030149	sphingolipid catabolic process	33	3	0.74	0.03783
653	GO:0048868	pollen tube development	644	22	14.53	0.03783
654	GO:0090068	positive regulation of cell cycle proces...	82	5	1.85	0.03814
655	GO:0000459	exonucleolytic trimming involved in rRNA...	14	2	0.32	0.03867
656	GO:0000467	exonucleolytic trimming to generate matu...	14	2	0.32	0.03867
657	GO:0016078	tRNA catabolic process	14	2	0.32	0.03867
658	GO:0034475	U4 snRNA 3'-end processing	14	2	0.32	0.03867
659	GO:0043633	polyadenylation-dependent RNA catabolic ...	14	2	0.32	0.03867
660	GO:0043634	polyadenylation-dependent ncRNA cataboli...	14	2	0.32	0.03867
661	GO:0043928	exonucleolytic nuclear-transcribed mRNA ...	14	2	0.32	0.03867
662	GO:0071029	nuclear ncRNA surveillance	14	2	0.32	0.03867
663	GO:0071035	nuclear polyadenylation-dependent rRNA c...	14	2	0.32	0.03867
664	GO:0071038	nuclear polyadenylation-dependent tRNA c...	14	2	0.32	0.03867
665	GO:0071046	nuclear polyadenylation-dependent ncRNA ...	14	2	0.32	0.03867
666	GO:0000911	cytokinesis by cell plate formation	139	7	3.14	0.03879
667	GO:0060560	developmental growth involved in morphog...	1281	39	28.9	0.03880
668	GO:0032268	regulation of cellular protein metabolic...	1358	41	30.63	0.03891
669	GO:0010605	negative regulation of macromolecule met...	1748	51	39.43	0.03961
670	GO:0050829	defense response to Gram-negative bacter...	34	3	0.77	0.04082
671	GO:0051446	positive regulation of meiotic cell cycl...	34	3	0.77	0.04082
672	GO:0001932	regulation of protein phosphorylation	333	13	7.51	0.04086
673	GO:0044264	cellular polysaccharide metabolic proces...	945	30	21.32	0.04094
674	GO:0032392	DNA geometric change	58	4	1.31	0.04192
675	GO:0006541	glutamine metabolic process	142	7	3.2	0.04272
676	GO:0042023	DNA endoreduplication	142	7	3.2	0.04272
677	GO:0045944	positive regulation of transcription by ...	113	6	2.55	0.04329
678	GO:0009088	threonine biosynthetic process	35	3	0.79	0.04392
679	GO:0006554	lysine catabolic process	15	2	0.34	0.04396
680	GO:0007219	Notch signaling pathway	15	2	0.34	0.04396
681	GO:0019477	L-lysine catabolic process	15	2	0.34	0.04396
682	GO:0034227	tRNA thio-modification	15	2	0.34	0.04396
683	GO:0046440	L-lysine metabolic process	15	2	0.34	0.04396
684	GO:0051196	regulation of coenzyme metabolic process	15	2	0.34	0.04396
685	GO:0090357	regulation of tryptophan metabolic proce...	15	2	0.34	0.04396
686	GO:0000380	alternative mRNA splicing, via spliceoso...	59	4	1.33	0.04419
687	GO:0006075	(1->3)-beta-D-glucan biosynthetic proces...	59	4	1.33	0.04419
688	GO:0006787	porphyrin-containing compound catabolic ...	59	4	1.33	0.04419
689	GO:0033015	tetrapyrrole catabolic process	59	4	1.33	0.04419
690	GO:0001789	G-protein coupled receptor signaling pat...	2	1	0.05	0.04461
691	GO:0006287	base-excision repair, gap-filling	2	1	0.05	0.04461
692	GO:0006297	nucleotide-excision repair, DNA gap fill...	2	1	0.05	0.04461
693	GO:0006438	valyl-tRNA aminoacylation	2	1	0.05	0.04461
694	GO:0034260	negative regulation of GTPase activity	2	1	0.05	0.04461
695	GO:0034453	microtubule anchoring	2	1	0.05	0.04461
696	GO:0036292	DNA rewinding	2	1	0.05	0.04461
697	GO:0043137	DNA replication, removal of RNA primer	2	1	0.05	0.04461
698	GO:0045004	DNA replication proofreading	2	1	0.05	0.04461
699	GO:0048576	positive regulation of short-day photope...	2	1	0.05	0.04461
700	GO:0051325	interphase	2	1	0.05	0.04461
701	GO:0060773	flower phyllotactic patterning	2	1	0.05	0.04461
702	GO:0006400	tRNA modification	174	8	3.92	0.04463
703	GO:1901264	carbohydrate derivative transport	271	11	6.11	0.04520
704	GO:0090502	RNA phosphodiester bond hydrolysis, endo...	206	9	4.65	0.04525
705	GO:0006796	phosphate-containing compound metabolic ...	5885	152	132.75	0.04541
706	GO:0048731	system development	6973	178	157.29	0.04554
707	GO:0007275	multicellular organism development	10313	257	232.63	0.04585
708	GO:0043900	regulation of multi-organism process	339	13	7.65	0.04593
709	GO:0009735	response to cytokinin	1031	32	23.26	0.04599
710	GO:0009744	response to sucrose	239	10	5.39	0.04608
711	GO:0001731	formation of translation preinitiation c...	60	4	1.35	0.04654
712	GO:0007088	regulation of mitotic nuclear division	60	4	1.35	0.04654
713	GO:0048438	floral whorl development	696	23	15.7	0.04671
714	GO:0009116	nucleoside metabolic process	240	10	5.41	0.04716
715	GO:0007186	G-protein coupled receptor signaling pat...	87	5	1.96	0.04721
716	GO:0030042	actin filament depolymerization	87	5	1.96	0.04721
717	GO:0009266	response to temperature stimulus	2206	62	49.76	0.04737
718	GO:1901616	organic hydroxy compound catabolic proce...	116	6	2.62	0.04811
719	GO:0009566	fertilization	146	7	3.29	0.04833
720	GO:0042133	neurotransmitter metabolic process	146	7	3.29	0.04833
721	GO:0051347	positive regulation of transferase activ...	177	8	3.99	0.04847
722	GO:0009064	glutamine family amino acid metabolic pr...	308	12	6.95	0.04865
723	GO:0006549	isoleucine metabolic process	61	4	1.38	0.04895
724	GO:0009097	isoleucine biosynthetic process	61	4	1.38	0.04895
725	GO:1902358	sulfate transmembrane transport	61	4	1.38	0.04895
726	GO:0006221	pyrimidine nucleotide biosynthetic proce...	88	5	1.99	0.04917
727	GO:0006436	tryptophanyl-tRNA aminoacylation	16	2	0.36	0.04950
728	GO:0006610	ribosomal protein import into nucleus	16	2	0.36	0.04950
729	GO:0010190	cytochrome b6f complex assembly	16	2	0.36	0.04950
730	GO:0046085	adenosine metabolic process	16	2	0.36	0.04950
731	GO:0071786	endoplasmic reticulum tubular network or...	16	2	0.36	0.04950
732	GO:1902022	L-lysine transport	16	2	0.36	0.04950
733	GO:1903401	L-lysine transmembrane transport	16	2	0.36	0.04950
734	GO:1903826	arginine transmembrane transport	16	2	0.36	0.04950
735	GO:1990822	basic amino acid transmembrane transport	16	2	0.36	0.04950
736	GO:0006997	nucleus organization	178	8	4.02	0.04979
737	GO:0051028	mRNA transport	210	9	4.74	0.04998
738	GO:0010023	proanthocyanidin biosynthetic process	37	3	0.83	0.05046
739	GO:0061687	detoxification of inorganic compound	37	3	0.83	0.05046
740	GO:0051246	regulation of protein metabolic process	1388	41	31.31	0.05122
741	GO:0002183	cytoplasmic translational initiation	62	4	1.4	0.05143
742	GO:0006793	phosphorus metabolic process	6123	157	138.12	0.05153
743	GO:0009892	negative regulation of metabolic process	1904	54	42.95	0.05333
744	GO:0000463	maturation of LSU-rRNA from tricistronic...	38	3	0.86	0.05390
745	GO:0046466	membrane lipid catabolic process	38	3	0.86	0.05390
746	GO:0046835	carbohydrate phosphorylation	38	3	0.86	0.05390
747	GO:0006862	nucleotide transport	120	6	2.71	0.05503
748	GO:0009556	microsporogenesis	120	6	2.71	0.05503
749	GO:0010255	glucose mediated signaling pathway	17	2	0.38	0.05528
750	GO:0034472	snRNA 3'-end processing	17	2	0.38	0.05528
751	GO:0048832	specification of plant organ number	17	2	0.38	0.05528
752	GO:0048833	specification of floral organ number	17	2	0.38	0.05528
753	GO:0071027	nuclear RNA surveillance	17	2	0.38	0.05528
754	GO:0071028	nuclear mRNA surveillance	17	2	0.38	0.05528
755	GO:0032270	positive regulation of cellular protein ...	384	14	8.66	0.05551
756	GO:0034293	sexual sporulation	151	7	3.41	0.05598
757	GO:0043934	sporulation	151	7	3.41	0.05598
758	GO:0048236	plant-type sporogenesis	151	7	3.41	0.05598
759	GO:0010118	stomatal movement	527	18	11.89	0.05600
760	GO:0006222	UMP biosynthetic process	39	3	0.88	0.05745
761	GO:0009174	pyrimidine ribonucleoside monophosphate ...	39	3	0.88	0.05745
762	GO:0045910	negative regulation of DNA recombination	39	3	0.88	0.05745
763	GO:0046049	UMP metabolic process	39	3	0.88	0.05745
764	GO:0051785	positive regulation of nuclear division	39	3	0.88	0.05745
765	GO:0046885	regulation of hormone biosynthetic proce...	152	7	3.43	0.05760
766	GO:0009561	megagametogenesis	250	10	5.64	0.05886
767	GO:0048589	developmental growth	1640	47	36.99	0.05897
768	GO:0006417	regulation of translation	641	21	14.46	0.05941
769	GO:0019432	triglyceride biosynthetic process	93	5	2.1	0.05964
770	GO:0046128	purine ribonucleoside metabolic process	93	5	2.1	0.05964
771	GO:0009653	anatomical structure morphogenesis	3500	93	78.95	0.05984
772	GO:0007276	gamete generation	251	10	5.66	0.06012
773	GO:0010638	positive regulation of organelle organiz...	251	10	5.66	0.06012
774	GO:0031399	regulation of protein modification proce...	532	18	12	0.06014
775	GO:0048232	male gamete generation	218	9	4.92	0.06039
776	GO:0016042	lipid catabolic process	754	24	17.01	0.06044
777	GO:0009631	cold acclimation	123	6	2.77	0.06059
778	GO:0000470	maturation of LSU-rRNA	40	3	0.9	0.06110
779	GO:0006672	ceramide metabolic process	40	3	0.9	0.06110
780	GO:0032543	mitochondrial translation	40	3	0.9	0.06110
781	GO:0034982	mitochondrial protein processing	40	3	0.9	0.06110
782	GO:0044247	cellular polysaccharide catabolic proces...	186	8	4.2	0.06123
783	GO:0000023	maltose metabolic process	18	2	0.41	0.06129
784	GO:0000338	protein deneddylation	18	2	0.41	0.06129
785	GO:0010601	positive regulation of auxin biosyntheti...	18	2	0.41	0.06129
786	GO:0032527	protein exit from endoplasmic reticulum	18	2	0.41	0.06129
787	GO:0034311	diol metabolic process	18	2	0.41	0.06129
788	GO:0034312	diol biosynthetic process	18	2	0.41	0.06129
789	GO:0034427	nuclear-transcribed mRNA catabolic proce...	18	2	0.41	0.06129
790	GO:0036265	RNA (guanine-N7)-methylation	18	2	0.41	0.06129
791	GO:0043649	dicarboxylic acid catabolic process	18	2	0.41	0.06129
792	GO:0072337	modified amino acid transport	18	2	0.41	0.06129
793	GO:0051247	positive regulation of protein metabolic...	390	14	8.8	0.06142
794	GO:0006074	(1->3)-beta-D-glucan metabolic process	66	4	1.49	0.06201
795	GO:0030837	negative regulation of actin filament po...	66	4	1.49	0.06201
796	GO:0001505	regulation of neurotransmitter levels	155	7	3.5	0.06262
797	GO:0044786	cell cycle DNA replication	156	7	3.52	0.06435
798	GO:0046474	glycerophospholipid biosynthetic process	221	9	4.99	0.06462
799	GO:0006349	regulation of gene expression by genetic...	67	4	1.51	0.06482
800	GO:0071514	genetic imprinting	67	4	1.51	0.06482
801	GO:0009860	pollen tube growth	501	17	11.3	0.06486
802	GO:0034248	regulation of cellular amide metabolic p...	648	21	14.62	0.06491
803	GO:0030036	actin cytoskeleton organization	289	11	6.52	0.06530
804	GO:0032989	cellular component morphogenesis	1694	48	38.21	0.06590
805	GO:0016571	histone methylation	189	8	4.26	0.06591
806	GO:0009749	response to glucose	157	7	3.54	0.06611
807	GO:0000422	autophagy of mitochondrion	3	1	0.07	0.06616
808	GO:0006110	regulation of glycolytic process	3	1	0.07	0.06616
809	GO:0006987	activation of signaling protein activity...	3	1	0.07	0.06616
810	GO:0006991	response to sterol depletion	3	1	0.07	0.06616
811	GO:0016239	positive regulation of macroautophagy	3	1	0.07	0.06616
812	GO:0016241	regulation of macroautophagy	3	1	0.07	0.06616
813	GO:0030811	regulation of nucleotide catabolic proce...	3	1	0.07	0.06616
814	GO:0031126	snoRNA 3'-end processing	3	1	0.07	0.06616
815	GO:0032075	positive regulation of nuclease activity	3	1	0.07	0.06616
816	GO:0032933	SREBP signaling pathway	3	1	0.07	0.06616
817	GO:0033059	cellular pigmentation	3	1	0.07	0.06616
818	GO:0035600	tRNA methylthiolation	3	1	0.07	0.06616
819	GO:0042425	choline biosynthetic process	3	1	0.07	0.06616
820	GO:0043482	cellular pigment accumulation	3	1	0.07	0.06616
821	GO:0044804	autophagy of nucleus	3	1	0.07	0.06616
822	GO:0061726	mitochondrion disassembly	3	1	0.07	0.06616
823	GO:0071031	nuclear mRNA surveillance of mRNA 3'-end...	3	1	0.07	0.06616
824	GO:0071034	CUT catabolic process	3	1	0.07	0.06616
825	GO:0071043	CUT metabolic process	3	1	0.07	0.06616
826	GO:0071049	nuclear retention of pre-mRNA with aberr...	3	1	0.07	0.06616
827	GO:0071051	polyadenylation-dependent snoRNA 3'-end ...	3	1	0.07	0.06616
828	GO:0071501	cellular response to sterol depletion	3	1	0.07	0.06616
829	GO:0090549	response to carbon starvation	3	1	0.07	0.06616
830	GO:1903329	regulation of iron-sulfur cluster assemb...	3	1	0.07	0.06616
831	GO:2000785	regulation of autophagosome assembly	3	1	0.07	0.06616
832	GO:2000786	positive regulation of autophagosome ass...	3	1	0.07	0.06616
833	GO:2001169	regulation of ATP biosynthetic process	3	1	0.07	0.06616
834	GO:0009908	flower development	1975	55	44.55	0.06675
835	GO:0045859	regulation of protein kinase activity	325	12	7.33	0.06707
836	GO:0006105	succinate metabolic process	19	2	0.43	0.06750
837	GO:0006517	protein deglycosylation	19	2	0.43	0.06750
838	GO:0010219	regulation of vernalization response	19	2	0.43	0.06750
839	GO:0010971	positive regulation of G2/M transition o...	19	2	0.43	0.06750
840	GO:0016180	snRNA processing	19	2	0.43	0.06750
841	GO:1902751	positive regulation of cell cycle G2/M p...	19	2	0.43	0.06750
842	GO:0006289	nucleotide-excision repair	68	4	1.53	0.06770
843	GO:0009269	response to desiccation	68	4	1.53	0.06770
844	GO:0010052	guard cell differentiation	68	4	1.53	0.06770
845	GO:0030048	actin filament-based movement	68	4	1.53	0.06770
846	GO:0032875	regulation of DNA endoreduplication	68	4	1.53	0.06770
847	GO:0045898	regulation of RNA polymerase II transcri...	42	3	0.95	0.06873
848	GO:0045899	positive regulation of RNA polymerase II...	42	3	0.95	0.06873
849	GO:0051123	RNA polymerase II transcriptional preini...	42	3	0.95	0.06873
850	GO:0070897	DNA-templated transcriptional preinitiat...	42	3	0.95	0.06873
851	GO:0031408	oxylipin biosynthetic process	97	5	2.19	0.06887
852	GO:0008610	lipid biosynthetic process	1941	54	43.78	0.06963
853	GO:0048609	multicellular organismal reproductive pr...	617	20	13.92	0.07009
854	GO:0008272	sulfate transport	69	4	1.56	0.07064
855	GO:1905392	plant organ morphogenesis	1348	39	30.41	0.07112
856	GO:0048827	phyllome development	1825	51	41.17	0.07167
857	GO:0000018	regulation of DNA recombination	43	3	0.97	0.07269
858	GO:0070370	cellular heat acclimation	43	3	0.97	0.07269
859	GO:0015748	organophosphate ester transport	161	7	3.63	0.07343
860	GO:0031334	positive regulation of protein complex a...	161	7	3.63	0.07343
861	GO:0031401	positive regulation of protein modificat...	227	9	5.12	0.07364
862	GO:0006534	cysteine metabolic process	99	5	2.23	0.07376
863	GO:0072348	sulfur compound transport	99	5	2.23	0.07376
864	GO:0006407	rRNA export from nucleus	20	2	0.45	0.07391
865	GO:0006999	nuclear pore organization	20	2	0.45	0.07391
866	GO:0009757	hexose mediated signaling	20	2	0.45	0.07391
867	GO:0010148	transpiration	20	2	0.45	0.07391
868	GO:0033358	UDP-L-arabinose biosynthetic process	20	2	0.45	0.07391
869	GO:0045227	capsule polysaccharide biosynthetic proc...	20	2	0.45	0.07391
870	GO:0045230	capsule organization	20	2	0.45	0.07391
871	GO:0046519	sphingoid metabolic process	20	2	0.45	0.07391
872	GO:0051029	rRNA transport	20	2	0.45	0.07391
873	GO:0097428	protein maturation by iron-sulfur cluste...	20	2	0.45	0.07391
874	GO:2000029	regulation of proanthocyanidin biosynthe...	20	2	0.45	0.07391
875	GO:0043549	regulation of kinase activity	331	12	7.47	0.07453
876	GO:0006073	cellular glucan metabolic process	736	23	16.6	0.07572
877	GO:0009251	glucan catabolic process	195	8	4.4	0.07591
878	GO:0009292	genetic transfer	100	5	2.26	0.07627
879	GO:0009294	DNA mediated transformation	100	5	2.26	0.07627
880	GO:0044764	multi-organism cellular process	100	5	2.26	0.07627
881	GO:0034661	ncRNA catabolic process	44	3	0.99	0.07676
882	GO:0098655	cation transmembrane transport	1635	46	36.88	0.07686
883	GO:0044089	positive regulation of cellular componen...	196	8	4.42	0.07766
884	GO:1903509	liposaccharide metabolic process	196	8	4.42	0.07766
885	GO:0007010	cytoskeleton organization	701	22	15.81	0.07815
886	GO:0015988	energy coupled proton transmembrane tran...	101	5	2.28	0.07883
887	GO:0015991	ATP hydrolysis coupled proton transport	101	5	2.28	0.07883
888	GO:0090662	ATP hydrolysis coupled transmembrane tra...	101	5	2.28	0.07883
889	GO:0099131	ATP hydrolysis coupled ion transmembrane...	101	5	2.28	0.07883
890	GO:0099132	ATP hydrolysis coupled cation transmembr...	101	5	2.28	0.07883
891	GO:0090567	reproductive shoot system development	2002	55	45.16	0.08018
892	GO:0000291	nuclear-transcribed mRNA catabolic proce...	21	2	0.47	0.08051
893	GO:0000461	endonucleolytic cleavage to generate mat...	21	2	0.47	0.08051
894	GO:0007076	mitotic chromosome condensation	21	2	0.47	0.08051
895	GO:0019482	beta-alanine metabolic process	21	2	0.47	0.08051
896	GO:0080154	regulation of fertilization	21	2	0.47	0.08051
897	GO:0080155	regulation of double fertilization formi...	21	2	0.47	0.08051
898	GO:0040029	regulation of gene expression, epigeneti...	591	19	13.33	0.08064
899	GO:0006378	mRNA polyadenylation	45	3	1.02	0.08092
900	GO:0043097	pyrimidine nucleoside salvage	45	3	1.02	0.08092
901	GO:0042278	purine nucleoside metabolic process	102	5	2.3	0.08144
902	GO:0071804	cellular potassium ion transport	102	5	2.3	0.08144
903	GO:0071805	potassium ion transmembrane transport	102	5	2.3	0.08144
904	GO:0090626	plant epidermis morphogenesis	372	13	8.39	0.08161
905	GO:0007129	synapsis	73	4	1.65	0.08305
906	GO:0009694	jasmonic acid metabolic process	199	8	4.49	0.08306
907	GO:2000241	regulation of reproductive process	1014	30	22.87	0.08321
908	GO:0006020	inositol metabolic process	46	3	1.04	0.08518
909	GO:0007029	endoplasmic reticulum organization	46	3	1.04	0.08518
910	GO:0009173	pyrimidine ribonucleoside monophosphate ...	46	3	1.04	0.08518
911	GO:0051262	protein tetramerization	46	3	1.04	0.08518
912	GO:0006643	membrane lipid metabolic process	339	12	7.65	0.08527
913	GO:0043650	dicarboxylic acid biosynthetic process	74	4	1.67	0.08631
914	GO:0006568	tryptophan metabolic process	104	5	2.35	0.08678
915	GO:0006586	indolalkylamine metabolic process	104	5	2.35	0.08678
916	GO:0000012	single strand break repair	4	1	0.09	0.08722
917	GO:0006264	mitochondrial DNA replication	4	1	0.09	0.08722
918	GO:0006893	Golgi to plasma membrane transport	4	1	0.09	0.08722
919	GO:0009304	tRNA transcription	4	1	0.09	0.08722
920	GO:0009722	detection of cytokinin stimulus	4	1	0.09	0.08722
921	GO:0010477	response to sulfur dioxide	4	1	0.09	0.08722
922	GO:0010635	regulation of mitochondrial fusion	4	1	0.09	0.08722
923	GO:0010636	positive regulation of mitochondrial fus...	4	1	0.09	0.08722
924	GO:0010821	regulation of mitochondrion organization	4	1	0.09	0.08722
925	GO:0010822	positive regulation of mitochondrion org...	4	1	0.09	0.08722
926	GO:0019354	siroheme biosynthetic process	4	1	0.09	0.08722
927	GO:0033233	regulation of protein sumoylation	4	1	0.09	0.08722
928	GO:0033234	negative regulation of protein sumoylati...	4	1	0.09	0.08722
929	GO:0033258	plastid DNA metabolic process	4	1	0.09	0.08722
930	GO:0033259	plastid DNA replication	4	1	0.09	0.08722
931	GO:0034097	response to cytokine	4	1	0.09	0.08722
932	GO:0035404	histone-serine phosphorylation	4	1	0.09	0.08722
933	GO:0042966	biotin carboxyl carrier protein biosynth...	4	1	0.09	0.08722
934	GO:0043987	histone H3-S10 phosphorylation	4	1	0.09	0.08722
935	GO:0043988	histone H3-S28 phosphorylation	4	1	0.09	0.08722
936	GO:0046156	siroheme metabolic process	4	1	0.09	0.08722
937	GO:0046369	galactose biosynthetic process	4	1	0.09	0.08722
938	GO:0048311	mitochondrion distribution	4	1	0.09	0.08722
939	GO:0048312	intracellular distribution of mitochondr...	4	1	0.09	0.08722
940	GO:0050730	regulation of peptidyl-tyrosine phosphor...	4	1	0.09	0.08722
941	GO:0050732	negative regulation of peptidyl-tyrosine...	4	1	0.09	0.08722
942	GO:0071076	RNA 3' uridylation	4	1	0.09	0.08722
943	GO:0071345	cellular response to cytokine stimulus	4	1	0.09	0.08722
944	GO:0090156	cellular sphingolipid homeostasis	4	1	0.09	0.08722
945	GO:0098787	mRNA cleavage involved in mRNA processin...	4	1	0.09	0.08722
946	GO:0098789	pre-mRNA cleavage required for polyadeny...	4	1	0.09	0.08722
947	GO:0098876	vesicle-mediated transport to the plasma...	4	1	0.09	0.08722
948	GO:1903321	negative regulation of protein modificat...	4	1	0.09	0.08722
949	GO:0006140	regulation of nucleotide metabolic proce...	22	2	0.5	0.08728
950	GO:0006570	tyrosine metabolic process	22	2	0.5	0.08728
951	GO:0006954	inflammatory response	22	2	0.5	0.08728
952	GO:0010441	guard cell development	22	2	0.5	0.08728
953	GO:0010442	guard cell morphogenesis	22	2	0.5	0.08728
954	GO:0016075	rRNA catabolic process	22	2	0.5	0.08728
955	GO:0042759	long-chain fatty acid biosynthetic proce...	22	2	0.5	0.08728
956	GO:0055129	L-proline biosynthetic process	22	2	0.5	0.08728
957	GO:0009851	auxin biosynthetic process	168	7	3.79	0.08734
958	GO:0022604	regulation of cell morphogenesis	202	8	4.56	0.08867
959	GO:0042455	ribonucleoside biosynthetic process	105	5	2.37	0.08953
960	GO:0007020	microtubule nucleation	47	3	1.06	0.08953
961	GO:0018126	protein hydroxylation	47	3	1.06	0.08953
962	GO:0018401	peptidyl-proline hydroxylation to 4-hydr...	47	3	1.06	0.08953
963	GO:0019471	4-hydroxyproline metabolic process	47	3	1.06	0.08953
964	GO:0019511	peptidyl-proline hydroxylation	47	3	1.06	0.08953
965	GO:0035065	regulation of histone acetylation	47	3	1.06	0.08953
966	GO:1901983	regulation of protein acetylation	47	3	1.06	0.08953
967	GO:2000756	regulation of peptidyl-lysine acetylatio...	47	3	1.06	0.08953
968	GO:0001676	long-chain fatty acid metabolic process	75	4	1.69	0.08963
969	GO:1901879	regulation of protein depolymerization	75	4	1.69	0.08963
970	GO:0016049	cell growth	1657	46	37.38	0.09010
971	GO:1903311	regulation of mRNA metabolic process	76	4	1.71	0.09301
972	GO:0022603	regulation of anatomical structure morph...	381	13	8.59	0.09375
973	GO:0015807	L-amino acid transport	48	3	1.08	0.09397
974	GO:0042135	neurotransmitter catabolic process	48	3	1.08	0.09397
975	GO:0070828	heterochromatin organization	48	3	1.08	0.09397
976	GO:1902475	L-alpha-amino acid transmembrane transpo...	48	3	1.08	0.09397
977	GO:0009823	cytokinin catabolic process	23	2	0.52	0.09421
978	GO:0016073	snRNA metabolic process	23	2	0.52	0.09421
979	GO:0046683	response to organophosphorus	23	2	0.52	0.09421
980	GO:0071025	RNA surveillance	23	2	0.52	0.09421
981	GO:0009743	response to carbohydrate	492	16	11.1	0.09478
982	GO:0046460	neutral lipid biosynthetic process	107	5	2.41	0.09514
983	GO:0046463	acylglycerol biosynthetic process	107	5	2.41	0.09514
984	GO:0032504	multicellular organism reproduction	643	20	14.5	0.09559
985	GO:0009409	response to cold	1545	43	34.85	0.09560
986	GO:0009746	response to hexose	172	7	3.88	0.09592
987	GO:0031333	negative regulation of protein complex a...	77	4	1.74	0.09646
988	GO:0032272	negative regulation of protein polymeriz...	77	4	1.74	0.09646
989	GO:0006778	porphyrin-containing compound metabolic ...	311	11	7.02	0.09674
990	GO:0044042	glucan metabolic process	759	23	17.12	0.09701
991	GO:0097435	supramolecular fiber organization	384	13	8.66	0.09803
992	GO:0006298	mismatch repair	49	3	1.11	0.09851
993	GO:0010152	pollen maturation	49	3	1.11	0.09851
994	GO:0006644	phospholipid metabolic process	646	20	14.57	0.09887
995	GO:0043094	cellular metabolic compound salvage	385	13	8.68	0.09948
996	GO:0010374	stomatal complex development	208	8	4.69	0.10054
997	GO:0006638	neutral lipid metabolic process	141	6	3.18	0.10066
998	GO:0006639	acylglycerol metabolic process	141	6	3.18	0.10066
999	GO:0051261	protein depolymerization	109	5	2.46	0.10093
1000	GO:0009855	determination of bilateral symmetry	24	2	0.54	0.10129
1001	GO:0010344	seed oilbody biogenesis	24	2	0.54	0.10129
1002	GO:0090355	positive regulation of auxin metabolic p...	24	2	0.54	0.10129
1003	GO:1901989	positive regulation of cell cycle phase ...	24	2	0.54	0.10129
1004	GO:1901992	positive regulation of mitotic cell cycl...	24	2	0.54	0.10129
1005	GO:0051258	protein polymerization	279	10	6.29	0.10277
1006	GO:0033013	tetrapyrrole metabolic process	315	11	7.11	0.10328
1007	GO:1902600	proton transmembrane transport	499	16	11.26	0.10369
1008	GO:0098660	inorganic ion transmembrane transport	1000	29	22.56	0.10433
1009	GO:0031400	negative regulation of protein modificat...	80	4	1.8	0.10713
1010	GO:0001112	DNA-templated transcriptional open compl...	5	1	0.11	0.10781
1011	GO:0001113	transcriptional open complex formation a...	5	1	0.11	0.10781
1012	GO:0001120	protein-DNA complex remodeling	5	1	0.11	0.10781
1013	GO:0002103	endonucleolytic cleavage of tetracistron...	5	1	0.11	0.10781
1014	GO:0005993	trehalose catabolic process	5	1	0.11	0.10781
1015	GO:0006007	glucose catabolic process	5	1	0.11	0.10781
1016	GO:0006273	lagging strand elongation	5	1	0.11	0.10781
1017	GO:0006670	sphingosine metabolic process	5	1	0.11	0.10781
1018	GO:0006671	phytosphingosine metabolic process	5	1	0.11	0.10781
1019	GO:0010056	atrichoblast fate specification	5	1	0.11	0.10781
1020	GO:0010058	regulation of atrichoblast fate specific...	5	1	0.11	0.10781
1021	GO:0010059	positive regulation of atrichoblast fate...	5	1	0.11	0.10781
1022	GO:0032069	regulation of nuclease activity	5	1	0.11	0.10781
1023	GO:0033567	DNA replication, Okazaki fragment proces...	5	1	0.11	0.10781
1024	GO:0034367	protein-containing complex remodeling	5	1	0.11	0.10781
1025	GO:0046512	sphingosine biosynthetic process	5	1	0.11	0.10781
1026	GO:0048569	post-embryonic animal organ development	5	1	0.11	0.10781
1027	GO:0051791	medium-chain fatty acid metabolic proces...	5	1	0.11	0.10781
1028	GO:0080020	regulation of coenzyme A biosynthetic pr...	5	1	0.11	0.10781
1029	GO:0034250	positive regulation of cellular amide me...	51	3	1.15	0.10783
1030	GO:0045727	positive regulation of translation	51	3	1.15	0.10783
1031	GO:0009163	nucleoside biosynthetic process	144	6	3.25	0.10843
1032	GO:0000712	resolution of meiotic recombination inte...	25	2	0.56	0.10852
1033	GO:0006047	UDP-N-acetylglucosamine metabolic proces...	25	2	0.56	0.10852
1034	GO:0006048	UDP-N-acetylglucosamine biosynthetic pro...	25	2	0.56	0.10852
1035	GO:0006677	glycosylceramide metabolic process	25	2	0.56	0.10852
1036	GO:0006687	glycosphingolipid metabolic process	25	2	0.56	0.10852
1037	GO:0010366	negative regulation of ethylene biosynth...	25	2	0.56	0.10852
1038	GO:0019048	modulation by virus of host morphology o...	25	2	0.56	0.10852
1039	GO:0019377	glycolipid catabolic process	25	2	0.56	0.10852
1040	GO:0019742	pentacyclic triterpenoid metabolic proce...	25	2	0.56	0.10852
1041	GO:0019745	pentacyclic triterpenoid biosynthetic pr...	25	2	0.56	0.10852
1042	GO:0031336	negative regulation of sulfur amino acid...	25	2	0.56	0.10852
1043	GO:0042256	mature ribosome assembly	25	2	0.56	0.10852
1044	GO:0045039	protein import into mitochondrial inner ...	25	2	0.56	0.10852
1045	GO:0046477	glycosylceramide catabolic process	25	2	0.56	0.10852
1046	GO:0046479	glycosphingolipid catabolic process	25	2	0.56	0.10852
1047	GO:0051175	negative regulation of sulfur metabolic ...	25	2	0.56	0.10852
1048	GO:1900909	negative regulation of olefin metabolic ...	25	2	0.56	0.10852
1049	GO:1900912	negative regulation of olefin biosynthet...	25	2	0.56	0.10852
1050	GO:0060548	negative regulation of cell death	112	5	2.53	0.10993
1051	GO:0048588	developmental cell growth	695	21	15.68	0.11096
1052	GO:0055074	calcium ion homeostasis	145	6	3.27	0.11109
1053	GO:0000184	nuclear-transcribed mRNA catabolic proce...	52	3	1.17	0.11261
1054	GO:0007015	actin filament organization	249	9	5.62	0.11302
1055	GO:0006812	cation transport	2099	56	47.35	0.11389
1056	GO:0006406	mRNA export from nucleus	82	4	1.85	0.11452
1057	GO:0045143	homologous chromosome segregation	82	4	1.85	0.11452
1058	GO:0051494	negative regulation of cytoskeleton orga...	82	4	1.85	0.11452
1059	GO:0071427	mRNA-containing ribonucleoprotein comple...	82	4	1.85	0.11452
1060	GO:1902904	negative regulation of supramolecular fi...	82	4	1.85	0.11452
1061	GO:0009799	specification of symmetry	26	2	0.59	0.11587
1062	GO:0044209	AMP salvage	26	2	0.59	0.11587
1063	GO:0046083	adenine metabolic process	26	2	0.59	0.11587
1064	GO:0046084	adenine biosynthetic process	26	2	0.59	0.11587
1065	GO:0046500	S-adenosylmethionine metabolic process	26	2	0.59	0.11587
1066	GO:0046886	positive regulation of hormone biosynthe...	26	2	0.59	0.11587
1067	GO:0009789	positive regulation of abscisic acid-act...	114	5	2.57	0.11614
1068	GO:1901421	positive regulation of response to alcoh...	114	5	2.57	0.11614
1069	GO:1905959	positive regulation of cellular response...	114	5	2.57	0.11614
1070	GO:0140053	mitochondrial gene expression	53	3	1.2	0.11747
1071	GO:0022412	cellular process involved in reproductio...	216	8	4.87	0.11767
1072	GO:0048468	cell development	1173	33	26.46	0.11772
1073	GO:0007346	regulation of mitotic cell cycle	288	10	6.5	0.11945
1074	GO:0019220	regulation of phosphate metabolic proces...	474	15	10.69	0.12130
1075	GO:0051174	regulation of phosphorus metabolic proce...	474	15	10.69	0.12130
1076	GO:0008655	pyrimidine-containing compound salvage	54	3	1.22	0.12241
1077	GO:0009089	lysine biosynthetic process via diaminop...	54	3	1.22	0.12241
1078	GO:0046451	diaminopimelate metabolic process	54	3	1.22	0.12241
1079	GO:1902275	regulation of chromatin organization	116	5	2.62	0.12252
1080	GO:0051338	regulation of transferase activity	363	12	8.19	0.12298
1081	GO:0002098	tRNA wobble uridine modification	27	2	0.61	0.12335
1082	GO:0051775	response to redox state	27	2	0.61	0.12335
1083	GO:0034284	response to monosaccharide	185	7	4.17	0.12685
1084	GO:0001678	cellular glucose homeostasis	55	3	1.24	0.12743
1085	GO:0006573	valine metabolic process	55	3	1.24	0.12743
1086	GO:0015802	basic amino acid transport	55	3	1.24	0.12743
1087	GO:0016122	xanthophyll metabolic process	55	3	1.24	0.12743
1088	GO:0002698	negative regulation of immune effector p...	6	1	0.14	0.12794
1089	GO:0006003	fructose 2,6-bisphosphate metabolic proc...	6	1	0.14	0.12794
1090	GO:0009256	10-formyltetrahydrofolate metabolic proc...	6	1	0.14	0.12794
1091	GO:0009257	10-formyltetrahydrofolate biosynthetic p...	6	1	0.14	0.12794
1092	GO:0010247	detection of phosphate ion	6	1	0.14	0.12794
1093	GO:0015880	coenzyme A transport	6	1	0.14	0.12794
1094	GO:0015884	folic acid transport	6	1	0.14	0.12794
1095	GO:0019985	translesion synthesis	6	1	0.14	0.12794
1096	GO:0031532	actin cytoskeleton reorganization	6	1	0.14	0.12794
1097	GO:0032042	mitochondrial DNA metabolic process	6	1	0.14	0.12794
1098	GO:0033566	gamma-tubulin complex localization	6	1	0.14	0.12794
1099	GO:0035281	pre-miRNA export from nucleus	6	1	0.14	0.12794
1100	GO:0035349	coenzyme A transmembrane transport	6	1	0.14	0.12794
1101	GO:0035672	oligopeptide transmembrane transport	6	1	0.14	0.12794
1102	GO:0043968	histone H2A acetylation	6	1	0.14	0.12794
1103	GO:0046340	diacylglycerol catabolic process	6	1	0.14	0.12794
1104	GO:0046462	monoacylglycerol metabolic process	6	1	0.14	0.12794
1105	GO:0050687	negative regulation of defense response ...	6	1	0.14	0.12794
1106	GO:0052651	monoacylglycerol catabolic process	6	1	0.14	0.12794
1107	GO:0071033	nuclear retention of pre-mRNA at the sit...	6	1	0.14	0.12794
1108	GO:0071106	adenosine 3',5'-bisphosphate transmembra...	6	1	0.14	0.12794
1109	GO:0090239	regulation of histone H4 acetylation	6	1	0.14	0.12794
1110	GO:0090352	regulation of nitrate assimilation	6	1	0.14	0.12794
1111	GO:0090527	actin filament reorganization	6	1	0.14	0.12794
1112	GO:1903314	regulation of nitrogen cycle metabolic p...	6	1	0.14	0.12794
1113	GO:0048437	floral organ development	866	25	19.53	0.12819
1114	GO:0016125	sterol metabolic process	293	10	6.61	0.12932
1115	GO:0031056	regulation of histone modification	86	4	1.94	0.12996
1116	GO:0052546	cell wall pectin metabolic process	86	4	1.94	0.12996
1117	GO:0010639	negative regulation of organelle organiz...	152	6	3.43	0.13059
1118	GO:0006722	triterpenoid metabolic process	28	2	0.63	0.13094
1119	GO:0016104	triterpenoid biosynthetic process	28	2	0.63	0.13094
1120	GO:1902456	regulation of stomatal opening	28	2	0.63	0.13094
1121	GO:0006304	DNA modification	187	7	4.22	0.13201
1122	GO:0044728	DNA methylation or demethylation	187	7	4.22	0.13201
1123	GO:0006566	threonine metabolic process	56	3	1.26	0.13251
1124	GO:0032508	DNA duplex unwinding	56	3	1.26	0.13251
1125	GO:0007155	cell adhesion	87	4	1.96	0.13395
1126	GO:0022610	biological adhesion	87	4	1.96	0.13395
1127	GO:0048574	long-day photoperiodism, flowering	87	4	1.96	0.13395
1128	GO:0045132	meiotic chromosome segregation	154	6	3.47	0.13645
1129	GO:0051129	negative regulation of cellular componen...	154	6	3.47	0.13645
1130	GO:0042136	neurotransmitter biosynthetic process	57	3	1.29	0.13767
1131	GO:1900150	regulation of defense response to fungus	57	3	1.29	0.13767
1132	GO:0009263	deoxyribonucleotide biosynthetic process	29	2	0.65	0.13864
1133	GO:0016973	poly(A)+ mRNA export from nucleus	29	2	0.65	0.13864
1134	GO:0033239	negative regulation of cellular amine me...	29	2	0.65	0.13864
1135	GO:0045763	negative regulation of cellular amino ac...	29	2	0.65	0.13864
1136	GO:0080144	amino acid homeostasis	29	2	0.65	0.13864
1137	GO:0006641	triglyceride metabolic process	121	5	2.73	0.13914
1138	GO:0010026	trichome differentiation	373	12	8.41	0.14109
1139	GO:0032271	regulation of protein polymerization	191	7	4.31	0.14264
1140	GO:0045165	cell fate commitment	191	7	4.31	0.14264
1141	GO:0009085	lysine biosynthetic process	58	3	1.31	0.14289
1142	GO:0052325	cell wall pectin biosynthetic process	58	3	1.31	0.14289
1143	GO:0008202	steroid metabolic process	412	13	9.29	0.14356
1144	GO:0000226	microtubule cytoskeleton organization	338	11	7.62	0.14574
1145	GO:0016441	posttranscriptional gene silencing	301	10	6.79	0.14600
1146	GO:0006874	cellular calcium ion homeostasis	123	5	2.77	0.14605
1147	GO:0016556	mRNA modification	90	4	2.03	0.14620
1148	GO:0034605	cellular response to heat	90	4	2.03	0.14620
1149	GO:0002097	tRNA wobble base modification	30	2	0.68	0.14643
1150	GO:0033539	fatty acid beta-oxidation using acyl-CoA...	30	2	0.68	0.14643
1151	GO:0043687	post-translational protein modification	30	2	0.68	0.14643
1152	GO:0097064	ncRNA export from nucleus	30	2	0.68	0.14643
1153	GO:0000412	histone peptidyl-prolyl isomerization	7	1	0.16	0.14761
1154	GO:0010275	NAD(P)H dehydrogenase complex assembly	7	1	0.16	0.14761
1155	GO:0016074	snoRNA metabolic process	7	1	0.16	0.14761
1156	GO:0022619	generative cell differentiation	7	1	0.16	0.14761
1157	GO:0034067	protein localization to Golgi apparatus	7	1	0.16	0.14761
1158	GO:0034414	tRNA 3'-trailer cleavage, endonucleolyti...	7	1	0.16	0.14761
1159	GO:0034635	glutathione transport	7	1	0.16	0.14761
1160	GO:0042779	tRNA 3'-trailer cleavage	7	1	0.16	0.14761
1161	GO:0043144	snoRNA processing	7	1	0.16	0.14761
1162	GO:0045053	protein retention in Golgi apparatus	7	1	0.16	0.14761
1163	GO:1901957	regulation of cutin biosynthetic process	7	1	0.16	0.14761
1164	GO:1901959	positive regulation of cutin biosyntheti...	7	1	0.16	0.14761
1165	GO:1902115	regulation of organelle assembly	7	1	0.16	0.14761
1166	GO:1902117	positive regulation of organelle assembl...	7	1	0.16	0.14761
1167	GO:1903008	organelle disassembly	7	1	0.16	0.14761
1168	GO:1905267	endonucleolytic cleavage involved in tRN...	7	1	0.16	0.14761
1169	GO:0000919	cell plate assembly	59	3	1.33	0.14818
1170	GO:0032147	activation of protein kinase activity	124	5	2.8	0.14956
1171	GO:0055081	anion homeostasis	124	5	2.8	0.14956
1172	GO:0048869	cellular developmental process	3317	84	74.82	0.14994
1173	GO:0010048	vernalization response	91	4	2.05	0.15038
1174	GO:0040007	growth	2357	61	53.17	0.15090
1175	GO:0015672	monovalent inorganic cation transport	767	22	17.3	0.15233
1176	GO:0006633	fatty acid biosynthetic process	611	18	13.78	0.15427
1177	GO:0009083	branched-chain amino acid catabolic proc...	31	2	0.7	0.15431
1178	GO:0046349	amino sugar biosynthetic process	31	2	0.7	0.15431
1179	GO:0051131	chaperone-mediated protein complex assem...	31	2	0.7	0.15431
1180	GO:0006661	phosphatidylinositol biosynthetic proces...	92	4	2.08	0.15460
1181	GO:0048571	long-day photoperiodism	92	4	2.08	0.15460
1182	GO:0006576	cellular biogenic amine metabolic proces...	232	8	5.23	0.15622
1183	GO:0010286	heat acclimation	196	7	4.42	0.15647
1184	GO:0048519	negative regulation of biological proces...	3202	81	72.23	0.15720
1185	GO:0048449	floral organ formation	93	4	2.1	0.15887
1186	GO:0002831	regulation of response to biotic stimulu...	197	7	4.44	0.15931
1187	GO:0006891	intra-Golgi vesicle-mediated transport	127	5	2.86	0.16030
1188	GO:0048367	shoot system development	3291	83	74.24	0.16048
1189	GO:0033692	cellular polysaccharide biosynthetic pro...	576	17	12.99	0.16070
1190	GO:0009112	nucleobase metabolic process	162	6	3.65	0.16105
1191	GO:0006122	mitochondrial electron transport, ubiqui...	32	2	0.72	0.16226
1192	GO:0006167	AMP biosynthetic process	32	2	0.72	0.16226
1193	GO:0032351	negative regulation of hormone metabolic...	32	2	0.72	0.16226
1194	GO:0032352	positive regulation of hormone metabolic...	32	2	0.72	0.16226
1195	GO:0032353	negative regulation of hormone biosynthe...	32	2	0.72	0.16226
1196	GO:0032876	negative regulation of DNA endoreduplica...	32	2	0.72	0.16226
1197	GO:0046033	AMP metabolic process	32	2	0.72	0.16226
1198	GO:0046503	glycerolipid catabolic process	32	2	0.72	0.16226
1199	GO:0010629	negative regulation of gene expression	1421	38	32.05	0.16251
1200	GO:0030154	cell differentiation	2414	62	54.45	0.16283
1201	GO:0046785	microtubule polymerization	62	3	1.4	0.16441
1202	GO:0072527	pyrimidine-containing compound metabolic...	199	7	4.49	0.16505
1203	GO:0006366	transcription by RNA polymerase II	618	18	13.94	0.16522
1204	GO:0090698	post-embryonic plant morphogenesis	619	18	13.96	0.16682
1205	GO:0000719	photoreactive repair	8	1	0.18	0.16684
1206	GO:0006231	dTMP biosynthetic process	8	1	0.18	0.16684
1207	GO:0009093	cysteine catabolic process	8	1	0.18	0.16684
1208	GO:0010113	negative regulation of systemic acquired...	8	1	0.18	0.16684
1209	GO:0015074	DNA integration	8	1	0.18	0.16684
1210	GO:0015671	oxygen transport	8	1	0.18	0.16684
1211	GO:0016487	farnesol metabolic process	8	1	0.18	0.16684
1212	GO:0019307	mannose biosynthetic process	8	1	0.18	0.16684
1213	GO:0019388	galactose catabolic process	8	1	0.18	0.16684
1214	GO:0019484	beta-alanine catabolic process	8	1	0.18	0.16684
1215	GO:0031508	pericentric heterochromatin assembly	8	1	0.18	0.16684
1216	GO:0046073	dTMP metabolic process	8	1	0.18	0.16684
1217	GO:0051016	barbed-end actin filament capping	8	1	0.18	0.16684
1218	GO:0061387	regulation of extent of cell growth	8	1	0.18	0.16684
1219	GO:0080056	petal vascular tissue pattern formation	8	1	0.18	0.16684
1220	GO:0080057	sepal vascular tissue pattern formation	8	1	0.18	0.16684
1221	GO:0080064	4,4-dimethyl-9beta,19-cyclopropylsterol ...	8	1	0.18	0.16684
1222	GO:0080121	AMP transport	8	1	0.18	0.16684
1223	GO:0090116	C-5 methylation of cytosine	8	1	0.18	0.16684
1224	GO:1901672	positive regulation of systemic acquired...	8	1	0.18	0.16684
1225	GO:1903578	regulation of ATP metabolic process	8	1	0.18	0.16684
1226	GO:1904159	megasporocyte differentiation	8	1	0.18	0.16684
1227	GO:0015994	chlorophyll metabolic process	273	9	6.16	0.16685
1228	GO:0006950	response to stress	12451	296	280.86	0.16699
1229	GO:0052543	callose deposition in cell wall	95	4	2.14	0.16754
1230	GO:0098662	inorganic cation transmembrane transport	899	25	20.28	0.16893
1231	GO:0043631	RNA polyadenylation	63	3	1.42	0.16993
1232	GO:0006836	neurotransmitter transport	33	2	0.74	0.17029
1233	GO:0008295	spermidine biosynthetic process	33	2	0.74	0.17029
1234	GO:0010188	response to microbial phytotoxin	33	2	0.74	0.17029
1235	GO:0016559	peroxisome fission	33	2	0.74	0.17029
1236	GO:0032261	purine nucleotide salvage	33	2	0.74	0.17029
1237	GO:0043101	purine-containing compound salvage	33	2	0.74	0.17029
1238	GO:2000904	regulation of starch metabolic process	33	2	0.74	0.17029
1239	GO:0006305	DNA alkylation	166	6	3.74	0.17402
1240	GO:0006306	DNA methylation	166	6	3.74	0.17402
1241	GO:0060968	regulation of gene silencing	131	5	2.95	0.17508
1242	GO:0009218	pyrimidine ribonucleotide metabolic proc...	64	3	1.44	0.17550
1243	GO:0009220	pyrimidine ribonucleotide biosynthetic p...	64	3	1.44	0.17550
1244	GO:0045927	positive regulation of growth	64	3	1.44	0.17550
1245	GO:0034220	ion transmembrane transport	2307	59	52.04	0.17785
1246	GO:0010506	regulation of autophagy	34	2	0.77	0.17838
1247	GO:0022403	cell cycle phase	34	2	0.77	0.17838
1248	GO:0042147	retrograde transport, endosome to Golgi	34	2	0.77	0.17838
1249	GO:0044848	biological phase	34	2	0.77	0.17838
1250	GO:0072528	pyrimidine-containing compound biosynthe...	168	6	3.79	0.18066
1251	GO:0006206	pyrimidine nucleobase metabolic process	98	4	2.21	0.18083
1252	GO:0006284	base-excision repair	65	3	1.47	0.18113
1253	GO:0019852	L-ascorbic acid metabolic process	65	3	1.47	0.18113
1254	GO:0019853	L-ascorbic acid biosynthetic process	65	3	1.47	0.18113
1255	GO:0042127	regulation of cell proliferation	205	7	4.62	0.18282
1256	GO:0034976	response to endoplasmic reticulum stress	169	6	3.81	0.18401
1257	GO:0009658	chloroplast organization	551	16	12.43	0.18515
1258	GO:0052386	cell wall thickening	99	4	2.23	0.18534
1259	GO:0006695	cholesterol biosynthetic process	9	1	0.2	0.18564
1260	GO:0008203	cholesterol metabolic process	9	1	0.2	0.18564
1261	GO:0009202	deoxyribonucleoside triphosphate biosynt...	9	1	0.2	0.18564
1262	GO:0010055	atrichoblast differentiation	9	1	0.2	0.18564
1263	GO:0010111	glyoxysome organization	9	1	0.2	0.18564
1264	GO:0010245	radial microtubular system formation	9	1	0.2	0.18564
1265	GO:0015669	gas transport	9	1	0.2	0.18564
1266	GO:0015760	glucose-6-phosphate transport	9	1	0.2	0.18564
1267	GO:0016584	nucleosome positioning	9	1	0.2	0.18564
1268	GO:0019474	L-lysine catabolic process to acetyl-CoA	9	1	0.2	0.18564
1269	GO:0032981	mitochondrial respiratory chain complex ...	9	1	0.2	0.18564
1270	GO:0033512	L-lysine catabolic process to acetyl-CoA...	9	1	0.2	0.18564
1271	GO:0033615	mitochondrial proton-transporting ATP sy...	9	1	0.2	0.18564
1272	GO:0034051	negative regulation of plant-type hypers...	9	1	0.2	0.18564
1273	GO:0043609	regulation of carbon utilization	9	1	0.2	0.18564
1274	GO:0043981	histone H4-K5 acetylation	9	1	0.2	0.18564
1275	GO:1902652	secondary alcohol metabolic process	9	1	0.2	0.18564
1276	GO:1902653	secondary alcohol biosynthetic process	9	1	0.2	0.18564
1277	GO:1903866	palisade mesophyll development	9	1	0.2	0.18564
1278	GO:0009611	response to wounding	952	26	21.47	0.18602
1279	GO:0031935	regulation of chromatin silencing	35	2	0.79	0.18653
1280	GO:0051307	meiotic chromosome separation	35	2	0.79	0.18653
1281	GO:0046132	pyrimidine ribonucleoside biosynthetic p...	66	3	1.49	0.18680
1282	GO:0007602	phototransduction	170	6	3.83	0.18740
1283	GO:0009585	red, far-red light phototransduction	170	6	3.83	0.18740
1284	GO:0009933	meristem structural organization	282	9	6.36	0.18968
1285	GO:1902903	regulation of supramolecular fiber organ...	208	7	4.69	0.19200
1286	GO:0002683	negative regulation of immune system pro...	67	3	1.51	0.19252
1287	GO:0009309	amine biosynthetic process	172	6	3.88	0.19423
1288	GO:0009583	detection of light stimulus	172	6	3.88	0.19423
1289	GO:0042401	cellular biogenic amine biosynthetic pro...	172	6	3.88	0.19423
1290	GO:0055088	lipid homeostasis	136	5	3.07	0.19426
1291	GO:0010252	auxin homeostasis	101	4	2.28	0.19446
1292	GO:0043562	cellular response to nitrogen levels	101	4	2.28	0.19446
1293	GO:0000060	protein import into nucleus, translocati...	36	2	0.81	0.19473
1294	GO:0007007	inner mitochondrial membrane organizatio...	36	2	0.81	0.19473
1295	GO:0015976	carbon utilization	36	2	0.81	0.19473
1296	GO:0031116	positive regulation of microtubule polym...	36	2	0.81	0.19473
1297	GO:0052541	plant-type cell wall cellulose metabolic...	36	2	0.81	0.19473
1298	GO:0042593	glucose homeostasis	68	3	1.53	0.19828
1299	GO:0048366	leaf development	1290	34	29.1	0.19995
1300	GO:0042440	pigment metabolic process	600	17	13.53	0.20213
1301	GO:0002832	negative regulation of response to bioti...	37	2	0.83	0.20298
1302	GO:0006268	DNA unwinding involved in DNA replicatio...	37	2	0.83	0.20298
1303	GO:0006646	phosphatidylethanolamine biosynthetic pr...	37	2	0.83	0.20298
1304	GO:0009262	deoxyribonucleotide metabolic process	37	2	0.83	0.20298
1305	GO:0032102	negative regulation of response to exter...	37	2	0.83	0.20298
1306	GO:0043901	negative regulation of multi-organism pr...	37	2	0.83	0.20298
1307	GO:0046337	phosphatidylethanolamine metabolic proce...	37	2	0.83	0.20298
1308	GO:0071333	cellular response to glucose stimulus	37	2	0.83	0.20298
1309	GO:0015718	monocarboxylic acid transport	103	4	2.32	0.20372
1310	GO:0000045	autophagosome assembly	10	1	0.23	0.20401
1311	GO:0000098	sulfur amino acid catabolic process	10	1	0.23	0.20401
1312	GO:0006571	tyrosine biosynthetic process	10	1	0.23	0.20401
1313	GO:0009176	pyrimidine deoxyribonucleoside monophosp...	10	1	0.23	0.20401
1314	GO:0009177	pyrimidine deoxyribonucleoside monophosp...	10	1	0.23	0.20401
1315	GO:0009219	pyrimidine deoxyribonucleotide metabolic...	10	1	0.23	0.20401
1316	GO:0009221	pyrimidine deoxyribonucleotide biosynthe...	10	1	0.23	0.20401
1317	GO:0019695	choline metabolic process	10	1	0.23	0.20401
1318	GO:0031554	regulation of DNA-templated transcriptio...	10	1	0.23	0.20401
1319	GO:0031564	transcription antitermination	10	1	0.23	0.20401
1320	GO:0042780	tRNA 3'-end processing	10	1	0.23	0.20401
1321	GO:0043470	regulation of carbohydrate catabolic pro...	10	1	0.23	0.20401
1322	GO:0048209	regulation of vesicle targeting, to, fro...	10	1	0.23	0.20401
1323	GO:0071494	cellular response to UV-C	10	1	0.23	0.20401
1324	GO:0090309	positive regulation of methylation-depen...	10	1	0.23	0.20401
1325	GO:1905037	autophagosome organization	10	1	0.23	0.20401
1326	GO:0006650	glycerophospholipid metabolic process	404	12	9.11	0.20544
1327	GO:0043085	positive regulation of catalytic activit...	366	11	8.26	0.20774
1328	GO:0006783	heme biosynthetic process	70	3	1.58	0.20992
1329	GO:0006464	cellular protein modification process	7783	186	175.56	0.21067
1330	GO:0036211	protein modification process	7783	186	175.56	0.21067
1331	GO:0009920	cell plate formation involved in plant-t...	38	2	0.86	0.21126
1332	GO:0045226	extracellular polysaccharide biosyntheti...	38	2	0.86	0.21126
1333	GO:0046379	extracellular polysaccharide metabolic p...	38	2	0.86	0.21126
1334	GO:0090151	establishment of protein localization to...	38	2	0.86	0.21126
1335	GO:1990069	stomatal opening	38	2	0.86	0.21126
1336	GO:0006972	hyperosmotic response	329	10	7.42	0.21222
1337	GO:0000375	RNA splicing, via transesterification re...	486	14	10.96	0.21251
1338	GO:0000377	RNA splicing, via transesterification re...	486	14	10.96	0.21251
1339	GO:0046134	pyrimidine nucleoside biosynthetic proce...	105	4	2.37	0.21311
1340	GO:0051274	beta-glucan biosynthetic process	215	7	4.85	0.21409
1341	GO:0043069	negative regulation of programmed cell d...	71	3	1.6	0.21579
1342	GO:0051017	actin filament bundle assembly	71	3	1.6	0.21579
1343	GO:0061572	actin filament bundle organization	71	3	1.6	0.21579
1344	GO:0006475	internal protein amino acid acetylation	142	5	3.2	0.21816
1345	GO:0016573	histone acetylation	142	5	3.2	0.21816
1346	GO:0018393	internal peptidyl-lysine acetylation	142	5	3.2	0.21816
1347	GO:0018394	peptidyl-lysine acetylation	142	5	3.2	0.21816
1348	GO:0006189	'de novo' IMP biosynthetic process	39	2	0.88	0.21957
1349	GO:0006892	post-Golgi vesicle-mediated transport	39	2	0.88	0.21957
1350	GO:0009068	aspartate family amino acid catabolic pr...	39	2	0.88	0.21957
1351	GO:0032784	regulation of DNA-templated transcriptio...	39	2	0.88	0.21957
1352	GO:0009640	photomorphogenesis	332	10	7.49	0.21996
1353	GO:0009934	regulation of meristem structural organi...	72	3	1.62	0.22170
1354	GO:0006266	DNA ligation	11	1	0.25	0.22197
1355	GO:0006678	glucosylceramide metabolic process	11	1	0.25	0.22197
1356	GO:0006680	glucosylceramide catabolic process	11	1	0.25	0.22197
1357	GO:0010063	positive regulation of trichoblast fate ...	11	1	0.25	0.22197
1358	GO:0010244	response to low fluence blue light stimu...	11	1	0.25	0.22197
1359	GO:0015712	hexose phosphate transport	11	1	0.25	0.22197
1360	GO:0015790	UDP-xylose transmembrane transport	11	1	0.25	0.22197
1361	GO:0015969	guanosine tetraphosphate metabolic proce...	11	1	0.25	0.22197
1362	GO:0019310	inositol catabolic process	11	1	0.25	0.22197
1363	GO:0019478	D-amino acid catabolic process	11	1	0.25	0.22197
1364	GO:0034035	purine ribonucleoside bisphosphate metab...	11	1	0.25	0.22197
1365	GO:0034473	U1 snRNA 3'-end processing	11	1	0.25	0.22197
1366	GO:0034476	U5 snRNA 3'-end processing	11	1	0.25	0.22197
1367	GO:0042660	positive regulation of cell fate specifi...	11	1	0.25	0.22197
1368	GO:0045739	positive regulation of DNA repair	11	1	0.25	0.22197
1369	GO:0046166	glyceraldehyde-3-phosphate biosynthetic ...	11	1	0.25	0.22197
1370	GO:0071042	nuclear polyadenylation-dependent mRNA c...	11	1	0.25	0.22197
1371	GO:0071047	polyadenylation-dependent mRNA catabolic...	11	1	0.25	0.22197
1372	GO:0097250	mitochondrial respiratory chain supercom...	11	1	0.25	0.22197
1373	GO:1901703	protein localization involved in auxin p...	11	1	0.25	0.22197
1374	GO:1903890	positive regulation of plant epidermal c...	11	1	0.25	0.22197
1375	GO:1905423	positive regulation of plant organ morph...	11	1	0.25	0.22197
1376	GO:0010228	vegetative to reproductive phase transit...	651	18	14.68	0.22204
1377	GO:0016246	RNA interference	107	4	2.41	0.22261
1378	GO:0010101	post-embryonic root morphogenesis	218	7	4.92	0.22383
1379	GO:0010102	lateral root morphogenesis	218	7	4.92	0.22383
1380	GO:0009408	response to heat	774	21	17.46	0.22437
1381	GO:0030833	regulation of actin filament polymerizat...	144	5	3.25	0.22633
1382	GO:0032101	regulation of response to external stimu...	219	7	4.94	0.22711
1383	GO:2000243	positive regulation of reproductive proc...	219	7	4.94	0.22711
1384	GO:0006613	cotranslational protein targeting to mem...	40	2	0.9	0.22791
1385	GO:0006614	SRP-dependent cotranslational protein ta...	40	2	0.9	0.22791
1386	GO:0071326	cellular response to monosaccharide stim...	40	2	0.9	0.22791
1387	GO:0071331	cellular response to hexose stimulus	40	2	0.9	0.22791
1388	GO:0016126	sterol biosynthetic process	182	6	4.11	0.22972
1389	GO:0010311	lateral root formation	145	5	3.27	0.23044
1390	GO:0051510	regulation of unidimensional cell growth	145	5	3.27	0.23044
1391	GO:0000741	karyogamy	109	4	2.46	0.23222
1392	GO:0010197	polar nucleus fusion	109	4	2.46	0.23222
1393	GO:0000162	tryptophan biosynthetic process	74	3	1.67	0.23362
1394	GO:0010948	negative regulation of cell cycle proces...	74	3	1.67	0.23362
1395	GO:0046219	indolalkylamine biosynthetic process	74	3	1.67	0.23362
1396	GO:0047484	regulation of response to osmotic stress	74	3	1.67	0.23362
1397	GO:0051181	cofactor transport	74	3	1.67	0.23362
1398	GO:0016032	viral process	260	8	5.86	0.23561
1399	GO:0007338	single fertilization	41	2	0.92	0.23627
1400	GO:0007349	cellularization	41	2	0.92	0.23627
1401	GO:0009772	photosynthetic electron transport in pho...	41	2	0.92	0.23627
1402	GO:0018105	peptidyl-serine phosphorylation	41	2	0.92	0.23627
1403	GO:0098661	inorganic anion transmembrane transport	110	4	2.48	0.23707
1404	GO:0048523	negative regulation of cellular process	2161	54	48.75	0.23883
1405	GO:0000002	mitochondrial genome maintenance	12	1	0.27	0.23952
1406	GO:0000972	transcription-dependent tethering of RNA...	12	1	0.27	0.23952
1407	GO:0000973	posttranscriptional tethering of RNA pol...	12	1	0.27	0.23952
1408	GO:0006430	lysyl-tRNA aminoacylation	12	1	0.27	0.23952
1409	GO:0006572	tyrosine catabolic process	12	1	0.27	0.23952
1410	GO:0006984	ER-nucleus signaling pathway	12	1	0.27	0.23952
1411	GO:0008053	mitochondrial fusion	12	1	0.27	0.23952
1412	GO:0008298	intracellular mRNA localization	12	1	0.27	0.23952
1413	GO:0016236	macroautophagy	12	1	0.27	0.23952
1414	GO:0019255	glucose 1-phosphate metabolic process	12	1	0.27	0.23952
1415	GO:0031055	chromatin remodeling at centromere	12	1	0.27	0.23952
1416	GO:0031937	positive regulation of chromatin silenci...	12	1	0.27	0.23952
1417	GO:0035335	peptidyl-tyrosine dephosphorylation	12	1	0.27	0.23952
1418	GO:0042868	antisense RNA metabolic process	12	1	0.27	0.23952
1419	GO:0043617	cellular response to sucrose starvation	12	1	0.27	0.23952
1420	GO:0044571	[2Fe-2S] cluster assembly	12	1	0.27	0.23952
1421	GO:0046475	glycerophospholipid catabolic process	12	1	0.27	0.23952
1422	GO:0080175	phragmoplast microtubule organization	12	1	0.27	0.23952
1423	GO:1902609	(R)-2-hydroxy-alpha-linolenic acid biosy...	12	1	0.27	0.23952
1424	GO:0042559	pteridine-containing compound biosynthet...	75	3	1.69	0.23962
1425	GO:0080092	regulation of pollen tube growth	75	3	1.69	0.23962
1426	GO:0006826	iron ion transport	111	4	2.5	0.24193
1427	GO:0090697	post-embryonic plant organ morphogenesis	380	11	8.57	0.24236
1428	GO:0009113	purine nucleobase biosynthetic process	42	2	0.95	0.24465
1429	GO:0045931	positive regulation of mitotic cell cycl...	42	2	0.95	0.24465
1430	GO:0090481	pyrimidine nucleotide-sugar transmembran...	42	2	0.95	0.24465
1431	GO:0010015	root morphogenesis	868	23	19.58	0.24470
1432	GO:0010501	RNA secondary structure unwinding	112	4	2.53	0.24682
1433	GO:0000398	mRNA splicing, via spliceosome	462	13	10.42	0.24761
1434	GO:0008064	regulation of actin polymerization or de...	150	5	3.38	0.25133
1435	GO:0030832	regulation of actin filament length	150	5	3.38	0.25133
1436	GO:0110053	regulation of actin filament organizatio...	150	5	3.38	0.25133
1437	GO:0046174	polyol catabolic process	77	3	1.74	0.25169
1438	GO:0046173	polyol biosynthetic process	113	4	2.55	0.25173
1439	GO:0051260	protein homooligomerization	113	4	2.55	0.25173
1440	GO:0018022	peptidyl-lysine methylation	188	6	4.24	0.25193
1441	GO:0009411	response to UV	425	12	9.59	0.25513
1442	GO:0000913	preprophase band assembly	13	1	0.29	0.25668
1443	GO:0006208	pyrimidine nucleobase catabolic process	13	1	0.29	0.25668
1444	GO:0006212	uracil catabolic process	13	1	0.29	0.25668
1445	GO:0006423	cysteinyl-tRNA aminoacylation	13	1	0.29	0.25668
1446	GO:0006426	glycyl-tRNA aminoacylation	13	1	0.29	0.25668
1447	GO:0006428	isoleucyl-tRNA aminoacylation	13	1	0.29	0.25668
1448	GO:0006729	tetrahydrobiopterin biosynthetic process	13	1	0.29	0.25668
1449	GO:0009265	2'-deoxyribonucleotide biosynthetic proc...	13	1	0.29	0.25668
1450	GO:0009432	SOS response	13	1	0.29	0.25668
1451	GO:0010057	trichoblast fate specification	13	1	0.29	0.25668
1452	GO:0010061	regulation of trichoblast fate specifica...	13	1	0.29	0.25668
1453	GO:0010342	endosperm cellularization	13	1	0.29	0.25668
1454	GO:0010507	negative regulation of autophagy	13	1	0.29	0.25668
1455	GO:0019483	beta-alanine biosynthetic process	13	1	0.29	0.25668
1456	GO:0019860	uracil metabolic process	13	1	0.29	0.25668
1457	GO:0042659	regulation of cell fate specification	13	1	0.29	0.25668
1458	GO:0044088	regulation of vacuole organization	13	1	0.29	0.25668
1459	GO:0044090	positive regulation of vacuole organizat...	13	1	0.29	0.25668
1460	GO:0046146	tetrahydrobiopterin metabolic process	13	1	0.29	0.25668
1461	GO:0046385	deoxyribose phosphate biosynthetic proce...	13	1	0.29	0.25668
1462	GO:0090628	plant epidermal cell fate specification	13	1	0.29	0.25668
1463	GO:1903888	regulation of plant epidermal cell diffe...	13	1	0.29	0.25668
1464	GO:0009414	response to water deprivation	1292	33	29.14	0.25731
1465	GO:0009581	detection of external stimulus	228	7	5.14	0.25733
1466	GO:0009582	detection of abiotic stimulus	228	7	5.14	0.25733
1467	GO:0098754	detoxification	267	8	6.02	0.25735
1468	GO:0006536	glutamate metabolic process	78	3	1.76	0.25776
1469	GO:0043543	protein acylation	507	14	11.44	0.25831
1470	GO:0032956	regulation of actin cytoskeleton organiz...	152	5	3.43	0.25981
1471	GO:0032970	regulation of actin filament-based proce...	152	5	3.43	0.25981
1472	GO:0097164	ammonium ion metabolic process	152	5	3.43	0.25981
1473	GO:0010364	regulation of ethylene biosynthetic proc...	44	2	0.99	0.26143
1474	GO:0031335	regulation of sulfur amino acid metaboli...	44	2	0.99	0.26143
1475	GO:0033865	nucleoside bisphosphate metabolic proces...	44	2	0.99	0.26143
1476	GO:0033875	ribonucleoside bisphosphate metabolic pr...	44	2	0.99	0.26143
1477	GO:0034032	purine nucleoside bisphosphate metabolic...	44	2	0.99	0.26143
1478	GO:1900908	regulation of olefin metabolic process	44	2	0.99	0.26143
1479	GO:1900911	regulation of olefin biosynthetic proces...	44	2	0.99	0.26143
1480	GO:0070417	cellular response to cold	115	4	2.59	0.26161
1481	GO:0006544	glycine metabolic process	79	3	1.78	0.26385
1482	GO:0031109	microtubule polymerization or depolymeri...	79	3	1.78	0.26385
1483	GO:0034968	histone lysine methylation	153	5	3.45	0.26408
1484	GO:0016192	vesicle-mediated transport	1382	35	31.17	0.26573
1485	GO:0006446	regulation of translational initiation	116	4	2.62	0.26658
1486	GO:0009559	embryo sac central cell differentiation	116	4	2.62	0.26658
1487	GO:0052545	callose localization	116	4	2.62	0.26658
1488	GO:0008154	actin polymerization or depolymerization	192	6	4.33	0.26706
1489	GO:0048532	anatomical structure arrangement	310	9	6.99	0.26817
1490	GO:0006743	ubiquinone metabolic process	45	2	1.02	0.26983
1491	GO:0006744	ubiquinone biosynthetic process	45	2	1.02	0.26983
1492	GO:0009065	glutamine family amino acid catabolic pr...	45	2	1.02	0.26983
1493	GO:0009071	serine family amino acid catabolic proce...	45	2	1.02	0.26983
1494	GO:0018209	peptidyl-serine modification	45	2	1.02	0.26983
1495	GO:0033356	UDP-L-arabinose metabolic process	45	2	1.02	0.26983
1496	GO:0033962	cytoplasmic mRNA processing body assembl...	45	2	1.02	0.26983
1497	GO:0042451	purine nucleoside biosynthetic process	45	2	1.02	0.26983
1498	GO:0042761	very long-chain fatty acid biosynthetic ...	45	2	1.02	0.26983
1499	GO:0046129	purine ribonucleoside biosynthetic proce...	45	2	1.02	0.26983
1500	GO:0062014	negative regulation of small molecule me...	45	2	1.02	0.26983
1501	GO:0046467	membrane lipid biosynthetic process	193	6	4.35	0.27087
1502	GO:0072657	protein localization to membrane	272	8	6.14	0.27325
1503	GO:0007041	lysosomal transport	14	1	0.32	0.27345
1504	GO:0008333	endosome to lysosome transport	14	1	0.32	0.27345
1505	GO:0009865	pollen tube adhesion	14	1	0.32	0.27345
1506	GO:0010528	regulation of transposition	14	1	0.32	0.27345
1507	GO:0010529	negative regulation of transposition	14	1	0.32	0.27345
1508	GO:0032968	positive regulation of transcription elo...	14	1	0.32	0.27345
1509	GO:0034629	cellular protein-containing complex loca...	14	1	0.32	0.27345
1510	GO:0043570	maintenance of DNA repeat elements	14	1	0.32	0.27345
1511	GO:0048578	positive regulation of long-day photoper...	14	1	0.32	0.27345
1512	GO:0080140	regulation of jasmonic acid metabolic pr...	14	1	0.32	0.27345
1513	GO:0098609	cell-cell adhesion	14	1	0.32	0.27345
1514	GO:0098740	multi organism cell adhesion	14	1	0.32	0.27345
1515	GO:1903241	U2-type prespliceosome assembly	14	1	0.32	0.27345
1516	GO:0048284	organelle fusion	194	6	4.38	0.27470
1517	GO:0010769	regulation of cell morphogenesis involve...	81	3	1.83	0.27608
1518	GO:0017014	protein nitrosylation	81	3	1.83	0.27608
1519	GO:0018119	peptidyl-cysteine S-nitrosylation	81	3	1.83	0.27608
1520	GO:0030433	ubiquitin-dependent ERAD pathway	81	3	1.83	0.27608
1521	GO:0046131	pyrimidine ribonucleoside metabolic proc...	81	3	1.83	0.27608
1522	GO:0060284	regulation of cell development	81	3	1.83	0.27608
1523	GO:0044093	positive regulation of molecular functio...	393	11	8.86	0.27624
1524	GO:0006623	protein targeting to vacuole	118	4	2.66	0.27656
1525	GO:0030041	actin filament polymerization	156	5	3.52	0.27697
1526	GO:0005984	disaccharide metabolic process	234	7	5.28	0.27809
1527	GO:0006188	IMP biosynthetic process	46	2	1.04	0.27822
1528	GO:0006561	proline biosynthetic process	46	2	1.04	0.27822
1529	GO:0009704	de-etiolation	46	2	1.04	0.27822
1530	GO:0046040	IMP metabolic process	46	2	1.04	0.27822
1531	GO:0042538	hyperosmotic salinity response	274	8	6.18	0.27969
1532	GO:0006575	cellular modified amino acid metabolic p...	476	13	10.74	0.28093
1533	GO:1901617	organic hydroxy compound biosynthetic pr...	723	19	16.31	0.28137
1534	GO:0006498	N-terminal protein lipidation	235	7	5.3	0.28159
1535	GO:0006499	N-terminal protein myristoylation	235	7	5.3	0.28159
1536	GO:0018958	phenol-containing compound metabolic pro...	235	7	5.3	0.28159
1537	GO:0042168	heme metabolic process	82	3	1.85	0.28221
1538	GO:0008654	phospholipid biosynthetic process	436	12	9.83	0.28272
1539	GO:0072507	divalent inorganic cation homeostasis	275	8	6.2	0.28292
1540	GO:0009415	response to water	1311	33	29.57	0.28455
1541	GO:0046488	phosphatidylinositol metabolic process	197	6	4.44	0.28627
1542	GO:0006213	pyrimidine nucleoside metabolic process	120	4	2.71	0.28661
1543	GO:0016226	iron-sulfur cluster assembly	120	4	2.71	0.28661
1544	GO:0031163	metallo-sulfur cluster assembly	120	4	2.71	0.28661
1545	GO:0090332	stomatal closure	120	4	2.71	0.28661
1546	GO:0001933	negative regulation of protein phosphory...	47	2	1.06	0.28661
1547	GO:0006782	protoporphyrinogen IX biosynthetic proce...	47	2	1.06	0.28661
1548	GO:0009684	indoleacetic acid biosynthetic process	47	2	1.06	0.28661
1549	GO:0031113	regulation of microtubule polymerization	47	2	1.06	0.28661
1550	GO:0042326	negative regulation of phosphorylation	47	2	1.06	0.28661
1551	GO:0046501	protoporphyrinogen IX metabolic process	47	2	1.06	0.28661
1552	GO:0034637	cellular carbohydrate biosynthetic proce...	726	19	16.38	0.28728
1553	GO:0051172	negative regulation of nitrogen compound...	1398	35	31.53	0.28816
1554	GO:0033500	carbohydrate homeostasis	83	3	1.87	0.28836
1555	GO:0000290	deadenylation-dependent decapping of nuc...	15	1	0.34	0.28984
1556	GO:0000731	DNA synthesis involved in DNA repair	15	1	0.34	0.28984
1557	GO:0001578	microtubule bundle formation	15	1	0.34	0.28984
1558	GO:0006359	regulation of transcription by RNA polym...	15	1	0.34	0.28984
1559	GO:0006388	tRNA splicing, via endonucleolytic cleav...	15	1	0.34	0.28984
1560	GO:0009200	deoxyribonucleoside triphosphate metabol...	15	1	0.34	0.28984
1561	GO:0015786	UDP-glucose transmembrane transport	15	1	0.34	0.28984
1562	GO:0046520	sphingoid biosynthetic process	15	1	0.34	0.28984
1563	GO:0090308	regulation of methylation-dependent chro...	15	1	0.34	0.28984
1564	GO:0009787	regulation of abscisic acid-activated si...	318	9	7.17	0.29223
1565	GO:1901419	regulation of response to alcohol	318	9	7.17	0.29223
1566	GO:1905957	regulation of cellular response to alcoh...	318	9	7.17	0.29223
1567	GO:0009226	nucleotide-sugar biosynthetic process	160	5	3.61	0.29435
1568	GO:0010262	somatic embryogenesis	48	2	1.08	0.29498
1569	GO:0016119	carotene metabolic process	48	2	1.08	0.29498
1570	GO:0048497	maintenance of floral organ identity	48	2	1.08	0.29498
1571	GO:0090700	maintenance of plant organ identity	48	2	1.08	0.29498
1572	GO:0042762	regulation of sulfur metabolic process	122	4	2.75	0.29670
1573	GO:0016310	phosphorylation	4024	96	90.77	0.29899
1574	GO:0006979	response to oxidative stress	1576	39	35.55	0.29976
1575	GO:0072665	protein localization to vacuole	123	4	2.77	0.30177
1576	GO:0072666	establishment of protein localization to...	123	4	2.77	0.30177
1577	GO:0006473	protein acetylation	162	5	3.65	0.30311
1578	GO:0000103	sulfate assimilation	49	2	1.11	0.30335
1579	GO:0006270	DNA replication initiation	49	2	1.11	0.30335
1580	GO:0007006	mitochondrial membrane organization	49	2	1.11	0.30335
1581	GO:0007292	female gamete generation	49	2	1.11	0.30335
1582	GO:0070071	proton-transporting two-sector ATPase co...	49	2	1.11	0.30335
1583	GO:0070988	demethylation	49	2	1.11	0.30335
1584	GO:0045934	negative regulation of nucleobase-contai...	986	25	22.24	0.30397
1585	GO:0006552	leucine catabolic process	16	1	0.36	0.30586
1586	GO:0006903	vesicle targeting	16	1	0.36	0.30586
1587	GO:0010424	DNA methylation on cytosine within a CG ...	16	1	0.36	0.30586
1588	GO:0018108	peptidyl-tyrosine phosphorylation	16	1	0.36	0.30586
1589	GO:0018212	peptidyl-tyrosine modification	16	1	0.36	0.30586
1590	GO:0032786	positive regulation of DNA-templated tra...	16	1	0.36	0.30586
1591	GO:0048199	vesicle targeting, to, from or within Go...	16	1	0.36	0.30586
1592	GO:0048363	mucilage pectin metabolic process	16	1	0.36	0.30586
1593	GO:0070125	mitochondrial translational elongation	16	1	0.36	0.30586
1594	GO:0018377	protein myristoylation	242	7	5.46	0.30638
1595	GO:0001708	cell fate specification	124	4	2.8	0.30684
1596	GO:0006935	chemotaxis	86	3	1.94	0.30685
1597	GO:0010183	pollen tube guidance	86	3	1.94	0.30685
1598	GO:0042330	taxis	86	3	1.94	0.30685
1599	GO:0050918	positive chemotaxis	86	3	1.94	0.30685
1600	GO:0090558	plant epidermis development	947	24	21.36	0.30945
1601	GO:0006014	D-ribose metabolic process	50	2	1.13	0.31169
1602	GO:0010112	regulation of systemic acquired resistan...	50	2	1.13	0.31169
1603	GO:0070192	chromosome organization involved in meio...	125	4	2.82	0.31192
1604	GO:0036503	ERAD pathway	87	3	1.96	0.31303
1605	GO:0042435	indole-containing compound biosynthetic ...	204	6	4.6	0.31363
1606	GO:0000271	polysaccharide biosynthetic process	698	18	15.74	0.31516
1607	GO:0040011	locomotion	126	4	2.84	0.31701
1608	GO:0006265	DNA topological change	51	2	1.15	0.32001
1609	GO:0008216	spermidine metabolic process	51	2	1.15	0.32001
1610	GO:0048586	regulation of long-day photoperiodism, f...	51	2	1.15	0.32001
1611	GO:0051493	regulation of cytoskeleton organization	246	7	5.55	0.32074
1612	GO:0055046	microgametogenesis	166	5	3.74	0.32074
1613	GO:0070592	cell wall polysaccharide biosynthetic pr...	166	5	3.74	0.32074
1614	GO:0000917	division septum assembly	17	1	0.38	0.32152
1615	GO:0006421	asparaginyl-tRNA aminoacylation	17	1	0.38	0.32152
1616	GO:0009157	deoxyribonucleoside monophosphate biosyn...	17	1	0.38	0.32152
1617	GO:0009162	deoxyribonucleoside monophosphate metabo...	17	1	0.38	0.32152
1618	GO:0009394	2'-deoxyribonucleotide metabolic process	17	1	0.38	0.32152
1619	GO:0010455	positive regulation of cell fate commitm...	17	1	0.38	0.32152
1620	GO:0019692	deoxyribose phosphate metabolic process	17	1	0.38	0.32152
1621	GO:0034314	Arp2/3 complex-mediated actin nucleation	17	1	0.38	0.32152
1622	GO:0051788	response to misfolded protein	17	1	0.38	0.32152
1623	GO:0060771	phyllotactic patterning	17	1	0.38	0.32152
1624	GO:0090529	cell septum assembly	17	1	0.38	0.32152
1625	GO:2000036	regulation of stem cell population maint...	17	1	0.38	0.32152
1626	GO:0006081	cellular aldehyde metabolic process	287	8	6.47	0.32238
1627	GO:0010090	trichome morphogenesis	287	8	6.47	0.32238
1628	GO:0051273	beta-glucan metabolic process	328	9	7.4	0.32304
1629	GO:0003333	amino acid transmembrane transport	89	3	2.01	0.32538
1630	GO:0031098	stress-activated protein kinase signalin...	89	3	2.01	0.32538
1631	GO:0080027	response to herbivore	89	3	2.01	0.32538
1632	GO:0006730	one-carbon metabolic process	128	4	2.89	0.32721
1633	GO:0033037	polysaccharide localization	128	4	2.89	0.32721
1634	GO:0003002	regionalization	578	15	13.04	0.32723
1635	GO:0006811	ion transport	3320	79	74.89	0.32796
1636	GO:0010389	regulation of G2/M transition of mitotic...	52	2	1.17	0.32830
1637	GO:0015868	purine ribonucleotide transport	52	2	1.17	0.32830
1638	GO:0051503	adenine nucleotide transport	52	2	1.17	0.32830
1639	GO:0051567	histone H3-K9 methylation	52	2	1.17	0.32830
1640	GO:0046165	alcohol biosynthetic process	208	6	4.69	0.32944
1641	GO:0031047	gene silencing by RNA	373	10	8.41	0.33479
1642	GO:0099402	plant organ development	3414	81	77.01	0.33516
1643	GO:0016482	cytosolic transport	53	2	1.2	0.33657
1644	GO:0031112	positive regulation of microtubule polym...	53	2	1.2	0.33657
1645	GO:0006269	DNA replication, synthesis of RNA primer	18	1	0.41	0.33683
1646	GO:0006271	DNA strand elongation involved in DNA re...	18	1	0.41	0.33683
1647	GO:0007187	G-protein coupled receptor signaling pat...	18	1	0.41	0.33683
1648	GO:0007188	adenylate cyclase-modulating G-protein c...	18	1	0.41	0.33683
1649	GO:0010071	root meristem specification	18	1	0.41	0.33683
1650	GO:0010377	guard cell fate commitment	18	1	0.41	0.33683
1651	GO:0015714	phosphoenolpyruvate transport	18	1	0.41	0.33683
1652	GO:0015717	triose phosphate transport	18	1	0.41	0.33683
1653	GO:0022616	DNA strand elongation	18	1	0.41	0.33683
1654	GO:0032196	transposition	18	1	0.41	0.33683
1655	GO:0034243	regulation of transcription elongation f...	18	1	0.41	0.33683
1656	GO:0035436	triose phosphate transmembrane transport	18	1	0.41	0.33683
1657	GO:0043461	proton-transporting ATP synthase complex...	18	1	0.41	0.33683
1658	GO:0051646	mitochondrion localization	18	1	0.41	0.33683
1659	GO:1903320	regulation of protein modification by sm...	18	1	0.41	0.33683
1660	GO:2001022	positive regulation of response to DNA d...	18	1	0.41	0.33683
1661	GO:0065008	regulation of biological quality	3939	93	88.85	0.33906
1662	GO:0000209	protein polyubiquitination	292	8	6.59	0.33912
1663	GO:0009850	auxin metabolic process	292	8	6.59	0.33912
1664	GO:0048507	meristem development	921	23	20.77	0.33925
1665	GO:0051656	establishment of organelle localization	131	4	2.95	0.34254
1666	GO:0016070	RNA metabolic process	12127	280	273.55	0.34357
1667	GO:0009250	glucan biosynthetic process	376	10	8.48	0.34366
1668	GO:0046164	alcohol catabolic process	92	3	2.08	0.34391
1669	GO:0045454	cell redox homeostasis	335	9	7.56	0.34497
1670	GO:0044038	cell wall macromolecule biosynthetic pro...	172	5	3.88	0.34739
1671	GO:0070589	cellular component macromolecule biosynt...	172	5	3.88	0.34739
1672	GO:0070646	protein modification by small protein re...	132	4	2.98	0.34766
1673	GO:0044106	cellular amine metabolic process	295	8	6.65	0.34923
1674	GO:0010017	red or far-red light signaling pathway	254	7	5.73	0.34975
1675	GO:0006879	cellular iron ion homeostasis	93	3	2.1	0.35008
1676	GO:0046112	nucleobase biosynthetic process	93	3	2.1	0.35008
1677	GO:0031324	negative regulation of cellular metaboli...	1484	36	33.47	0.35160
1678	GO:0000082	G1/S transition of mitotic cell cycle	19	1	0.43	0.35179
1679	GO:0006482	protein demethylation	19	1	0.43	0.35179
1680	GO:0006535	cysteine biosynthetic process from serin...	19	1	0.43	0.35179
1681	GO:0006574	valine catabolic process	19	1	0.43	0.35179
1682	GO:0008214	protein dealkylation	19	1	0.43	0.35179
1683	GO:0009650	UV protection	19	1	0.43	0.35179
1684	GO:0010257	NADH dehydrogenase complex assembly	19	1	0.43	0.35179
1685	GO:0010483	pollen tube reception	19	1	0.43	0.35179
1686	GO:0016572	histone phosphorylation	19	1	0.43	0.35179
1687	GO:0043473	pigmentation	19	1	0.43	0.35179
1688	GO:0043476	pigment accumulation	19	1	0.43	0.35179
1689	GO:0046416	D-amino acid metabolic process	19	1	0.43	0.35179
1690	GO:0048533	sporocyte differentiation	19	1	0.43	0.35179
1691	GO:0051703	intraspecies interaction between organis...	19	1	0.43	0.35179
1692	GO:0072334	UDP-galactose transmembrane transport	19	1	0.43	0.35179
1693	GO:0098781	ncRNA transcription	19	1	0.43	0.35179
1694	GO:0015865	purine nucleotide transport	55	2	1.24	0.35301
1695	GO:0070588	calcium ion transmembrane transport	55	2	1.24	0.35301
1696	GO:0009888	tissue development	2218	53	50.03	0.35305
1697	GO:0045595	regulation of cell differentiation	214	6	4.83	0.35335
1698	GO:0016051	carbohydrate biosynthetic process	1185	29	26.73	0.35362
1699	GO:0022900	electron transport chain	380	10	8.57	0.35556
1700	GO:0048878	chemical homeostasis	1444	35	32.57	0.35609
1701	GO:0042981	regulation of apoptotic process	94	3	2.12	0.35624
1702	GO:0033108	mitochondrial respiratory chain complex ...	56	2	1.26	0.36118
1703	GO:0045824	negative regulation of innate immune res...	56	2	1.26	0.36118
1704	GO:0061647	histone H3-K9 modification	56	2	1.26	0.36118
1705	GO:2001251	negative regulation of chromosome organi...	56	2	1.26	0.36118
1706	GO:0042775	mitochondrial ATP synthesis coupled elec...	95	3	2.14	0.36239
1707	GO:0042157	lipoprotein metabolic process	425	11	9.59	0.36466
1708	GO:0009645	response to low light intensity stimulus	20	1	0.45	0.36642
1709	GO:0009800	cinnamic acid biosynthetic process	20	1	0.45	0.36642
1710	GO:0010387	COP9 signalosome assembly	20	1	0.45	0.36642
1711	GO:0015713	phosphoglycerate transmembrane transport	20	1	0.45	0.36642
1712	GO:0016139	glycoside catabolic process	20	1	0.45	0.36642
1713	GO:0030643	cellular phosphate ion homeostasis	20	1	0.45	0.36642
1714	GO:0033306	phytol metabolic process	20	1	0.45	0.36642
1715	GO:0033383	geranyl diphosphate metabolic process	20	1	0.45	0.36642
1716	GO:0033384	geranyl diphosphate biosynthetic process	20	1	0.45	0.36642
1717	GO:0035066	positive regulation of histone acetylati...	20	1	0.45	0.36642
1718	GO:0042873	aldonate transmembrane transport	20	1	0.45	0.36642
1719	GO:0045337	farnesyl diphosphate biosynthetic proces...	20	1	0.45	0.36642
1720	GO:0046461	neutral lipid catabolic process	20	1	0.45	0.36642
1721	GO:0046464	acylglycerol catabolic process	20	1	0.45	0.36642
1722	GO:0046836	glycolipid transport	20	1	0.45	0.36642
1723	GO:0051180	vitamin transport	20	1	0.45	0.36642
1724	GO:0072501	cellular divalent inorganic anion homeos...	20	1	0.45	0.36642
1725	GO:0072502	cellular trivalent inorganic anion homeo...	20	1	0.45	0.36642
1726	GO:1901985	positive regulation of protein acetylati...	20	1	0.45	0.36642
1727	GO:1903173	fatty alcohol metabolic process	20	1	0.45	0.36642
1728	GO:2000122	negative regulation of stomatal complex ...	20	1	0.45	0.36642
1729	GO:2000758	positive regulation of peptidyl-lysine a...	20	1	0.45	0.36642
1730	GO:0009909	regulation of flower development	637	16	14.37	0.36653
1731	GO:0010119	regulation of stomatal movement	342	9	7.71	0.36711
1732	GO:0035194	posttranscriptional gene silencing by RN...	259	7	5.84	0.36803
1733	GO:0009900	dehiscence	96	3	2.17	0.36854
1734	GO:0030865	cortical cytoskeleton organization	96	3	2.17	0.36854
1735	GO:0010413	glucuronoxylan metabolic process	57	2	1.29	0.36931
1736	GO:0010417	glucuronoxylan biosynthetic process	57	2	1.29	0.36931
1737	GO:0010563	negative regulation of phosphorus metabo...	57	2	1.29	0.36931
1738	GO:0032881	regulation of polysaccharide metabolic p...	57	2	1.29	0.36931
1739	GO:0045596	negative regulation of cell differentiat...	57	2	1.29	0.36931
1740	GO:0045936	negative regulation of phosphate metabol...	57	2	1.29	0.36931
1741	GO:0048768	root hair cell tip growth	57	2	1.29	0.36931
1742	GO:0045814	negative regulation of gene expression, ...	218	6	4.92	0.36935
1743	GO:0048522	positive regulation of cellular process	2103	50	47.44	0.37170
1744	GO:0006694	steroid biosynthetic process	302	8	6.81	0.37294
1745	GO:0009817	defense response to fungus, incompatible...	219	6	4.94	0.37336
1746	GO:0030422	production of siRNA involved in RNA inte...	97	3	2.19	0.37467
1747	GO:0006914	autophagy	179	5	4.04	0.37861
1748	GO:0061919	process utilizing autophagic mechanism	179	5	4.04	0.37861
1749	GO:0002679	respiratory burst involved in defense re...	21	1	0.47	0.38071
1750	GO:0006000	fructose metabolic process	21	1	0.47	0.38071
1751	GO:0006545	glycine biosynthetic process	21	1	0.47	0.38071
1752	GO:0006750	glutathione biosynthetic process	21	1	0.47	0.38071
1753	GO:0006848	pyruvate transport	21	1	0.47	0.38071
1754	GO:0006909	phagocytosis	21	1	0.47	0.38071
1755	GO:0007009	plasma membrane organization	21	1	0.47	0.38071
1756	GO:0007143	female meiotic nuclear division	21	1	0.47	0.38071
1757	GO:0009435	NAD biosynthetic process	21	1	0.47	0.38071
1758	GO:0009590	detection of gravity	21	1	0.47	0.38071
1759	GO:0009833	plant-type primary cell wall biogenesis	21	1	0.47	0.38071
1760	GO:0010508	positive regulation of autophagy	21	1	0.47	0.38071
1761	GO:0019184	nonribosomal peptide biosynthetic proces...	21	1	0.47	0.38071
1762	GO:0050792	regulation of viral process	21	1	0.47	0.38071
1763	GO:1901475	pyruvate transmembrane transport	21	1	0.47	0.38071
1764	GO:2000693	positive regulation of seed maturation	21	1	0.47	0.38071
1765	GO:0042773	ATP synthesis coupled electron transport	98	3	2.21	0.38079
1766	GO:0042447	hormone catabolic process	59	2	1.33	0.38544
1767	GO:0046688	response to copper ion	59	2	1.33	0.38544
1768	GO:0051606	detection of stimulus	348	9	7.85	0.38620
1769	GO:0051187	cofactor catabolic process	264	7	5.96	0.38637
1770	GO:0071489	cellular response to red or far red ligh...	264	7	5.96	0.38637
1771	GO:0071897	DNA biosynthetic process	99	3	2.23	0.38690
1772	GO:0010014	meristem initiation	140	4	3.16	0.38854
1773	GO:0090421	embryonic meristem initiation	100	3	2.26	0.39299
1774	GO:0006949	syncytium formation	60	2	1.35	0.39343
1775	GO:0019430	removal of superoxide radicals	60	2	1.35	0.39343
1776	GO:0055071	manganese ion homeostasis	60	2	1.35	0.39343
1777	GO:0071450	cellular response to oxygen radical	60	2	1.35	0.39343
1778	GO:0071451	cellular response to superoxide	60	2	1.35	0.39343
1779	GO:0080188	RNA-directed DNA methylation	60	2	1.35	0.39343
1780	GO:0098869	cellular oxidant detoxification	60	2	1.35	0.39343
1781	GO:1902749	regulation of cell cycle G2/M phase tran...	60	2	1.35	0.39343
1782	GO:0006888	ER to Golgi vesicle-mediated transport	141	4	3.18	0.39363
1783	GO:0000710	meiotic mismatch repair	22	1	0.5	0.39468
1784	GO:0009803	cinnamic acid metabolic process	22	1	0.5	0.39468
1785	GO:0010037	response to carbon dioxide	22	1	0.5	0.39468
1786	GO:0010453	regulation of cell fate commitment	22	1	0.5	0.39468
1787	GO:0010587	miRNA catabolic process	22	1	0.5	0.39468
1788	GO:0034508	centromere complex assembly	22	1	0.5	0.39468
1789	GO:0045338	farnesyl diphosphate metabolic process	22	1	0.5	0.39468
1790	GO:0046741	transport of virus in host, tissue to ti...	22	1	0.5	0.39468
1791	GO:0072347	response to anesthetic	22	1	0.5	0.39468
1792	GO:0019725	cellular homeostasis	1166	28	26.3	0.39471
1793	GO:0009311	oligosaccharide metabolic process	309	8	6.97	0.39676
1794	GO:0070647	protein modification by small protein co...	2472	58	55.76	0.39792
1795	GO:0006119	oxidative phosphorylation	101	3	2.28	0.39907
1796	GO:0009785	blue light signaling pathway	61	2	1.38	0.40138
1797	GO:0009901	anther dehiscence	61	2	1.38	0.40138
1798	GO:0030522	intracellular receptor signaling pathway	61	2	1.38	0.40138
1799	GO:0050777	negative regulation of immune response	61	2	1.38	0.40138
1800	GO:0044003	modification by symbiont of host morphol...	102	3	2.3	0.40513
1801	GO:0032269	negative regulation of cellular protein ...	397	10	8.96	0.40658
1802	GO:0042221	response to chemical	10917	250	246.25	0.40774
1803	GO:0000730	DNA recombinase assembly	23	1	0.52	0.40834
1804	GO:0006282	regulation of DNA repair	23	1	0.52	0.40834
1805	GO:0006529	asparagine biosynthetic process	23	1	0.52	0.40834
1806	GO:0006771	riboflavin metabolic process	23	1	0.52	0.40834
1807	GO:0009231	riboflavin biosynthetic process	23	1	0.52	0.40834
1808	GO:0034389	lipid particle organization	23	1	0.52	0.40834
1809	GO:0042148	strand invasion	23	1	0.52	0.40834
1810	GO:0045038	protein import into chloroplast thylakoi...	23	1	0.52	0.40834
1811	GO:0090735	DNA repair complex assembly	23	1	0.52	0.40834
1812	GO:0051640	organelle localization	355	9	8.01	0.40853
1813	GO:0006560	proline metabolic process	62	2	1.4	0.40928
1814	GO:0008356	asymmetric cell division	62	2	1.4	0.40928
1815	GO:0009396	folic acid-containing compound biosynthe...	62	2	1.4	0.40928
1816	GO:0035966	response to topologically incorrect prot...	62	2	1.4	0.40928
1817	GO:0051054	positive regulation of DNA metabolic pro...	62	2	1.4	0.40928
1818	GO:0009809	lignin biosynthetic process	271	7	6.11	0.41206
1819	GO:0051193	regulation of cofactor metabolic process	145	4	3.27	0.41393
1820	GO:0006664	glycolipid metabolic process	187	5	4.22	0.41423
1821	GO:0006497	protein lipidation	400	10	9.02	0.41562
1822	GO:0042158	lipoprotein biosynthetic process	400	10	9.02	0.41562
1823	GO:0031365	N-terminal protein amino acid modificati...	272	7	6.14	0.41573
1824	GO:0045995	regulation of embryonic development	63	2	1.42	0.41713
1825	GO:0080156	mitochondrial mRNA modification	63	2	1.42	0.41713
1826	GO:0006636	unsaturated fatty acid biosynthetic proc...	104	3	2.35	0.41720
1827	GO:0051817	modification of morphology or physiology...	104	3	2.35	0.41720
1828	GO:0051248	negative regulation of protein metabolic...	401	10	9.05	0.41864
1829	GO:0010043	response to zinc ion	231	6	5.21	0.42142
1830	GO:0007094	mitotic spindle assembly checkpoint	24	1	0.54	0.42169
1831	GO:0010021	amylopectin biosynthetic process	24	1	0.54	0.42169
1832	GO:0010353	response to trehalose	24	1	0.54	0.42169
1833	GO:0031577	spindle checkpoint	24	1	0.54	0.42169
1834	GO:0033046	negative regulation of sister chromatid ...	24	1	0.54	0.42169
1835	GO:0033048	negative regulation of mitotic sister ch...	24	1	0.54	0.42169
1836	GO:0045841	negative regulation of mitotic metaphase...	24	1	0.54	0.42169
1837	GO:0046339	diacylglycerol metabolic process	24	1	0.54	0.42169
1838	GO:0051985	negative regulation of chromosome segreg...	24	1	0.54	0.42169
1839	GO:0070072	vacuolar proton-transporting V-type ATPa...	24	1	0.54	0.42169
1840	GO:0071173	spindle assembly checkpoint	24	1	0.54	0.42169
1841	GO:0071174	mitotic spindle checkpoint	24	1	0.54	0.42169
1842	GO:1902100	negative regulation of metaphase/anaphas...	24	1	0.54	0.42169
1843	GO:1905819	negative regulation of chromosome separa...	24	1	0.54	0.42169
1844	GO:2000816	negative regulation of mitotic sister ch...	24	1	0.54	0.42169
1845	GO:2000896	amylopectin metabolic process	24	1	0.54	0.42169
1846	GO:0006144	purine nucleobase metabolic process	64	2	1.44	0.42492
1847	GO:0007140	male meiotic nuclear division	64	2	1.44	0.42492
1848	GO:0031110	regulation of microtubule polymerization...	64	2	1.44	0.42492
1849	GO:1990748	cellular detoxification	64	2	1.44	0.42492
1850	GO:0006357	regulation of transcription by RNA polym...	447	11	10.08	0.42748
1851	GO:0019321	pentose metabolic process	106	3	2.39	0.42918
1852	GO:0032273	positive regulation of protein polymeriz...	106	3	2.39	0.42918
1853	GO:0033559	unsaturated fatty acid metabolic process	106	3	2.39	0.42918
1854	GO:0005976	polysaccharide metabolic process	1579	37	35.62	0.42989
1855	GO:1905039	carboxylic acid transmembrane transport	191	5	4.31	0.43193
1856	GO:0006563	L-serine metabolic process	65	2	1.47	0.43266
1857	GO:0010541	acropetal auxin transport	65	2	1.47	0.43266
1858	GO:0042592	homeostatic process	1931	45	43.56	0.43281
1859	GO:0002084	protein depalmitoylation	25	1	0.56	0.43474
1860	GO:0010968	regulation of microtubule nucleation	25	1	0.56	0.43474
1861	GO:0031057	negative regulation of histone modificat...	25	1	0.56	0.43474
1862	GO:0034059	response to anoxia	25	1	0.56	0.43474
1863	GO:0035067	negative regulation of histone acetylati...	25	1	0.56	0.43474
1864	GO:0042159	lipoprotein catabolic process	25	1	0.56	0.43474
1865	GO:0042727	flavin-containing compound biosynthetic ...	25	1	0.56	0.43474
1866	GO:0044843	cell cycle G1/S phase transition	25	1	0.56	0.43474
1867	GO:0051322	anaphase	25	1	0.56	0.43474
1868	GO:0080086	stamen filament development	25	1	0.56	0.43474
1869	GO:0080110	sporopollenin biosynthetic process	25	1	0.56	0.43474
1870	GO:0090063	positive regulation of microtubule nucle...	25	1	0.56	0.43474
1871	GO:0098734	macromolecule depalmitoylation	25	1	0.56	0.43474
1872	GO:1901984	negative regulation of protein acetylati...	25	1	0.56	0.43474
1873	GO:2000757	negative regulation of peptidyl-lysine a...	25	1	0.56	0.43474
1874	GO:0006302	double-strand break repair	192	5	4.33	0.43634
1875	GO:1905393	plant organ formation	364	9	8.21	0.43724
1876	GO:0051701	interaction with host	150	4	3.38	0.43908
1877	GO:0042126	nitrate metabolic process	66	2	1.49	0.44035
1878	GO:0042128	nitrate assimilation	66	2	1.49	0.44035
1879	GO:1905269	positive regulation of chromatin organiz...	66	2	1.49	0.44035
1880	GO:0042398	cellular modified amino acid biosyntheti...	108	3	2.44	0.44107
1881	GO:0006779	porphyrin-containing compound biosynthet...	236	6	5.32	0.44132
1882	GO:0010431	seed maturation	236	6	5.32	0.44132
1883	GO:0009664	plant-type cell wall organization	583	14	13.15	0.44376
1884	GO:0009756	carbohydrate mediated signaling	151	4	3.41	0.44407
1885	GO:0010182	sugar mediated signaling pathway	151	4	3.41	0.44407
1886	GO:0055082	cellular chemical homeostasis	801	19	18.07	0.44422
1887	GO:0009944	polarity specification of adaxial/abaxia...	109	3	2.46	0.44698
1888	GO:0000373	Group II intron splicing	26	1	0.59	0.44750
1889	GO:0006424	glutamyl-tRNA aminoacylation	26	1	0.59	0.44750
1890	GO:0006493	protein O-linked glycosylation	26	1	0.59	0.44750
1891	GO:0006624	vacuolar protein processing	26	1	0.59	0.44750
1892	GO:0010321	regulation of vegetative phase change	26	1	0.59	0.44750
1893	GO:0016574	histone ubiquitination	26	1	0.59	0.44750
1894	GO:0033523	histone H2B ubiquitination	26	1	0.59	0.44750
1895	GO:0046184	aldehyde biosynthetic process	26	1	0.59	0.44750
1896	GO:0080119	ER body organization	26	1	0.59	0.44750
1897	GO:0030641	regulation of cellular pH	67	2	1.51	0.44797
1898	GO:0051453	regulation of intracellular pH	67	2	1.51	0.44797
1899	GO:0055062	phosphate ion homeostasis	67	2	1.51	0.44797
1900	GO:0072506	trivalent inorganic anion homeostasis	67	2	1.51	0.44797
1901	GO:0015711	organic anion transport	585	14	13.2	0.44879
1902	GO:0016311	dephosphorylation	629	15	14.19	0.44981
1903	GO:0032446	protein modification by small protein co...	2340	54	52.78	0.45135
1904	GO:0045786	negative regulation of cell cycle	153	4	3.45	0.45401
1905	GO:0010082	regulation of root meristem growth	68	2	1.53	0.45554
1906	GO:0015766	disaccharide transport	68	2	1.53	0.45554
1907	GO:0015770	sucrose transport	68	2	1.53	0.45554
1908	GO:0015772	oligosaccharide transport	68	2	1.53	0.45554
1909	GO:0031327	negative regulation of cellular biosynth...	1202	28	27.11	0.45789
1910	GO:0005977	glycogen metabolic process	27	1	0.61	0.45996
1911	GO:0005978	glycogen biosynthetic process	27	1	0.61	0.45996
1912	GO:0006112	energy reserve metabolic process	27	1	0.61	0.45996
1913	GO:0006353	DNA-templated transcription, termination	27	1	0.61	0.45996
1914	GO:0009094	L-phenylalanine biosynthetic process	27	1	0.61	0.45996
1915	GO:0019405	alditol catabolic process	27	1	0.61	0.45996
1916	GO:0019563	glycerol catabolic process	27	1	0.61	0.45996
1917	GO:0030002	cellular anion homeostasis	27	1	0.61	0.45996
1918	GO:0030320	cellular monovalent inorganic anion home...	27	1	0.61	0.45996
1919	GO:0045730	respiratory burst	27	1	0.61	0.45996
1920	GO:0045737	positive regulation of cyclin-dependent ...	27	1	0.61	0.45996
1921	GO:0070816	phosphorylation of RNA polymerase II C-t...	27	1	0.61	0.45996
1922	GO:1901407	regulation of phosphorylation of RNA pol...	27	1	0.61	0.45996
1923	GO:1901409	positive regulation of phosphorylation o...	27	1	0.61	0.45996
1924	GO:1902223	erythrose 4-phosphate/phosphoenolpyruvat...	27	1	0.61	0.45996
1925	GO:1904031	positive regulation of cyclin-dependent ...	27	1	0.61	0.45996
1926	GO:1905268	negative regulation of chromatin organiz...	27	1	0.61	0.45996
1927	GO:0051704	multi-organism process	5702	130	128.62	0.46253
1928	GO:0009812	flavonoid metabolic process	372	9	8.39	0.46263
1929	GO:0006801	superoxide metabolic process	69	2	1.56	0.46304
1930	GO:0072530	purine-containing compound transmembrane...	69	2	1.56	0.46304
1931	GO:1903338	regulation of cell wall organization or ...	112	3	2.53	0.46456
1932	GO:0044403	symbiont process	373	9	8.41	0.46579
1933	GO:0007031	peroxisome organization	113	3	2.55	0.47037
1934	GO:0035601	protein deacylation	113	3	2.55	0.47037
1935	GO:0098732	macromolecule deacylation	113	3	2.55	0.47037
1936	GO:0006505	GPI anchor metabolic process	70	2	1.58	0.47049
1937	GO:0006890	retrograde vesicle-mediated transport, G...	70	2	1.58	0.47049
1938	GO:0000244	spliceosomal tri-snRNP complex assembly	28	1	0.63	0.47215
1939	GO:0001172	transcription, RNA-templated	28	1	0.63	0.47215
1940	GO:0006379	mRNA cleavage	28	1	0.63	0.47215
1941	GO:0006621	protein retention in ER lumen	28	1	0.63	0.47215
1942	GO:0006656	phosphatidylcholine biosynthetic process	28	1	0.63	0.47215
1943	GO:0009558	embryo sac cellularization	28	1	0.63	0.47215
1944	GO:0031086	nuclear-transcribed mRNA catabolic proce...	28	1	0.63	0.47215
1945	GO:0031087	deadenylation-independent decapping of n...	28	1	0.63	0.47215
1946	GO:0043248	proteasome assembly	28	1	0.63	0.47215
1947	GO:0044375	regulation of peroxisome size	28	1	0.63	0.47215
1948	GO:0046654	tetrahydrofolate biosynthetic process	28	1	0.63	0.47215
1949	GO:0072529	pyrimidine-containing compound catabolic...	28	1	0.63	0.47215
1950	GO:1901988	negative regulation of cell cycle phase ...	28	1	0.63	0.47215
1951	GO:1901991	negative regulation of mitotic cell cycl...	28	1	0.63	0.47215
1952	GO:0006739	NADP metabolic process	157	4	3.54	0.47372
1953	GO:0090696	post-embryonic plant organ development	595	14	13.42	0.47388
1954	GO:0010941	regulation of cell death	332	8	7.49	0.47470
1955	GO:0007389	pattern specification process	684	16	15.43	0.47645
1956	GO:0001558	regulation of cell growth	245	6	5.53	0.47678
1957	GO:0010315	auxin efflux	71	2	1.6	0.47787
1958	GO:0010604	positive regulation of macromolecule met...	1391	32	31.38	0.47987
1959	GO:0065001	specification of axis polarity	115	3	2.59	0.48189
1960	GO:0000079	regulation of cyclin-dependent protein s...	159	4	3.59	0.48348
1961	GO:0010214	seed coat development	159	4	3.59	0.48348
1962	GO:1904029	regulation of cyclin-dependent protein k...	159	4	3.59	0.48348
1963	GO:0000394	RNA splicing, via endonucleolytic cleava...	29	1	0.65	0.48406
1964	GO:0015693	magnesium ion transport	29	1	0.65	0.48406
1965	GO:0016137	glycoside metabolic process	29	1	0.65	0.48406
1966	GO:0032973	amino acid export across plasma membrane	29	1	0.65	0.48406
1967	GO:0050821	protein stabilization	29	1	0.65	0.48406
1968	GO:0016036	cellular response to phosphate starvatio...	247	6	5.57	0.48457
1969	GO:0033014	tetrapyrrole biosynthetic process	247	6	5.57	0.48457
1970	GO:1900864	mitochondrial RNA modification	72	2	1.62	0.48519
1971	GO:0090627	plant epidermal cell differentiation	512	12	11.55	0.48695
1972	GO:0006790	sulfur compound metabolic process	1484	34	33.47	0.48740
1973	GO:0042558	pteridine-containing compound metabolic ...	116	3	2.62	0.48760
1974	GO:0006342	chromatin silencing	204	5	4.6	0.48850
1975	GO:0000303	response to superoxide	73	2	1.65	0.49244
1976	GO:0000305	response to oxygen radical	73	2	1.65	0.49244
1977	GO:0008544	epidermis development	73	2	1.65	0.49244
1978	GO:0009913	epidermal cell differentiation	73	2	1.65	0.49244
1979	GO:0009956	radial pattern formation	73	2	1.65	0.49244
1980	GO:0030855	epithelial cell differentiation	73	2	1.65	0.49244
1981	GO:0072505	divalent inorganic anion homeostasis	73	2	1.65	0.49244
1982	GO:0009890	negative regulation of biosynthetic proc...	1222	28	27.56	0.49301
1983	GO:0046189	phenol-containing compound biosynthetic ...	117	3	2.64	0.49329
1984	GO:0006777	Mo-molybdopterin cofactor biosynthetic p...	30	1	0.68	0.49570
1985	GO:0009095	aromatic amino acid family biosynthetic ...	30	1	0.68	0.49570
1986	GO:0009643	photosynthetic acclimation	30	1	0.68	0.49570
1987	GO:0009720	detection of hormone stimulus	30	1	0.68	0.49570
1988	GO:0009726	detection of endogenous stimulus	30	1	0.68	0.49570
1989	GO:0019720	Mo-molybdopterin cofactor metabolic proc...	30	1	0.68	0.49570
1990	GO:0035510	DNA dealkylation	30	1	0.68	0.49570
1991	GO:0043545	molybdopterin cofactor metabolic process	30	1	0.68	0.49570
1992	GO:0045839	negative regulation of mitotic nuclear d...	30	1	0.68	0.49570
1993	GO:0051182	coenzyme transport	30	1	0.68	0.49570
1994	GO:0051189	prosthetic group metabolic process	30	1	0.68	0.49570
1995	GO:0051570	regulation of histone H3-K9 methylation	30	1	0.68	0.49570
1996	GO:0051648	vesicle localization	30	1	0.68	0.49570
1997	GO:0051650	establishment of vesicle localization	30	1	0.68	0.49570
1998	GO:0080111	DNA demethylation	30	1	0.68	0.49570
1999	GO:0080112	seed growth	30	1	0.68	0.49570
[truncated: 3,255 more rows]
