# Supplementary material for: Differences in Alternative Splicing between Yellow and Black-Seeded Rapeseed
Source: Plants (Basel). 2020 Jul 31;9(8):977. doi: 10.3390/plants9080977 (PMC7465011; doi:10.3390/plants9080977)
Supplement: Supplementary file 1 [file plants-09-00977-s001.zip › Supplementary Materials/Table S5/CytoNodeyellow.tab-fst.Fisher_BP.txt]

GO.ID	Term	Annotated	Significant	Expected	classicFisher
1	GO:0005975	carbohydrate metabolic process	3783	34	12.18	7.3e-08
2	GO:0046292	formaldehyde metabolic process	8	3	0.03	1.8e-06
3	GO:0044262	cellular carbohydrate metabolic process	1481	18	4.77	1.9e-06
4	GO:0044264	cellular polysaccharide metabolic proces...	945	14	3.04	3.0e-06
5	GO:0006073	cellular glucan metabolic process	736	12	2.37	5.9e-06
6	GO:0046475	glycerophospholipid catabolic process	12	3	0.04	7.1e-06
7	GO:0044042	glucan metabolic process	759	12	2.44	8.0e-06
8	GO:0005982	starch metabolic process	237	7	0.76	1.3e-05
9	GO:0044281	small molecule metabolic process	5996	39	19.3	2.1e-05
10	GO:0030643	cellular phosphate ion homeostasis	20	3	0.06	3.6e-05
11	GO:0072501	cellular divalent inorganic anion homeos...	20	3	0.06	3.6e-05
12	GO:0072502	cellular trivalent inorganic anion homeo...	20	3	0.06	3.6e-05
13	GO:0016051	carbohydrate biosynthetic process	1185	14	3.81	3.6e-05
14	GO:0046294	formaldehyde catabolic process	4	2	0.01	6.2e-05
15	GO:0110095	cellular detoxification of aldehyde	4	2	0.01	6.2e-05
16	GO:0110096	cellular response to aldehyde	4	2	0.01	6.2e-05
17	GO:0005976	polysaccharide metabolic process	1579	16	5.08	6.3e-05
18	GO:0016053	organic acid biosynthetic process	2152	19	6.93	8.2e-05
19	GO:0046394	carboxylic acid biosynthetic process	2152	19	6.93	8.2e-05
20	GO:0005977	glycogen metabolic process	27	3	0.09	9.1e-05
21	GO:0005978	glycogen biosynthetic process	27	3	0.09	9.1e-05
22	GO:0006112	energy reserve metabolic process	27	3	0.09	9.1e-05
23	GO:0030002	cellular anion homeostasis	27	3	0.09	9.1e-05
24	GO:0030320	cellular monovalent inorganic anion home...	27	3	0.09	9.1e-05
25	GO:0015746	citrate transport	5	2	0.02	0.00010
26	GO:0000271	polysaccharide biosynthetic process	698	10	2.25	0.00010
27	GO:0033692	cellular polysaccharide biosynthetic pro...	576	9	1.85	0.00012
28	GO:0072330	monocarboxylic acid biosynthetic process	1181	13	3.8	0.00014
29	GO:0046503	glycerolipid catabolic process	32	3	0.1	0.00015
30	GO:0055085	transmembrane transport	3706	26	11.93	0.00018
31	GO:0006855	drug transmembrane transport	369	7	1.19	0.00021
32	GO:0009250	glucan biosynthetic process	376	7	1.21	0.00024
33	GO:0019752	carboxylic acid metabolic process	3823	26	12.31	0.00029
34	GO:0016999	antibiotic metabolic process	658	9	2.12	0.00032
35	GO:0015988	energy coupled proton transmembrane tran...	101	4	0.33	0.00033
36	GO:0015991	ATP hydrolysis coupled proton transport	101	4	0.33	0.00033
37	GO:0090662	ATP hydrolysis coupled transmembrane tra...	101	4	0.33	0.00033
38	GO:0099131	ATP hydrolysis coupled ion transmembrane...	101	4	0.33	0.00033
39	GO:0099132	ATP hydrolysis coupled cation transmembr...	101	4	0.33	0.00033
40	GO:0046185	aldehyde catabolic process	43	3	0.14	0.00037
41	GO:0044283	small molecule biosynthetic process	2638	20	8.49	0.00039
42	GO:0043436	oxoacid metabolic process	4196	27	13.51	0.00052
43	GO:0006082	organic acid metabolic process	4200	27	13.52	0.00053
44	GO:0006842	tricarboxylic acid transport	11	2	0.04	0.00056
45	GO:0006732	coenzyme metabolic process	1030	11	3.32	0.00058
46	GO:0019252	starch biosynthetic process	120	4	0.39	0.00064
47	GO:0034637	cellular carbohydrate biosynthetic proce...	726	9	2.34	0.00064
48	GO:0006071	glycerol metabolic process	121	4	0.39	0.00066
49	GO:0019400	alditol metabolic process	123	4	0.4	0.00070
50	GO:0017144	drug metabolic process	2373	18	7.64	0.00076
51	GO:0015980	energy derivation by oxidation of organi...	459	7	1.48	0.00078
52	GO:0006091	generation of precursor metabolites and ...	1250	12	4.02	0.00083
53	GO:0006733	oxidoreduction coenzyme metabolic proces...	473	7	1.52	0.00093
54	GO:0015893	drug transport	481	7	1.55	0.00103
55	GO:0009395	phospholipid catabolic process	62	3	0.2	0.00108
56	GO:0055082	cellular chemical homeostasis	801	9	2.58	0.00127
57	GO:0055062	phosphate ion homeostasis	67	3	0.22	0.00136
58	GO:0072506	trivalent inorganic anion homeostasis	67	3	0.22	0.00136
59	GO:0042754	negative regulation of circadian rhythm	17	2	0.05	0.00136
60	GO:1901575	organic substance catabolic process	4498	27	14.48	0.00145
61	GO:0006970	response to osmotic stress	2520	18	8.11	0.00148
62	GO:0072505	divalent inorganic anion homeostasis	73	3	0.23	0.00174
63	GO:0032787	monocarboxylic acid metabolic process	1765	14	5.68	0.00193
64	GO:0009056	catabolic process	5062	29	16.29	0.00194
65	GO:0046434	organophosphate catabolic process	403	6	1.3	0.00208
66	GO:0009833	plant-type primary cell wall biogenesis	21	2	0.07	0.00208
67	GO:0044248	cellular catabolic process	4383	26	14.11	0.00209
68	GO:0055083	monovalent inorganic anion homeostasis	79	3	0.25	0.00218
69	GO:0006081	cellular aldehyde metabolic process	287	5	0.92	0.00249
70	GO:0006873	cellular ion homeostasis	721	8	2.32	0.00253
71	GO:0046496	nicotinamide nucleotide metabolic proces...	425	6	1.37	0.00270
72	GO:0010021	amylopectin biosynthetic process	24	2	0.08	0.00272
73	GO:2000896	amylopectin metabolic process	24	2	0.08	0.00272
74	GO:0019362	pyridine nucleotide metabolic process	428	6	1.38	0.00280
75	GO:0050896	response to stimulus	22296	92	71.76	0.00331
76	GO:0072524	pyridine-containing compound metabolic p...	445	6	1.43	0.00338
77	GO:0010038	response to metal ion	2107	15	6.78	0.00373
78	GO:0006086	acetyl-CoA biosynthetic process from pyr...	31	2	0.1	0.00451
79	GO:0042891	antibiotic transport	32	2	0.1	0.00480
80	GO:0019725	cellular homeostasis	1166	10	3.75	0.00488
81	GO:1902600	proton transmembrane transport	499	6	1.61	0.00586
82	GO:0051186	cofactor metabolic process	2009	14	6.47	0.00600
83	GO:0052541	plant-type cell wall cellulose metabolic...	36	2	0.12	0.00605
84	GO:0080172	petal epidermis patterning	2	1	0.01	0.00643
85	GO:0048878	chemical homeostasis	1444	11	4.65	0.00764
86	GO:0055081	anion homeostasis	124	3	0.4	0.00767
87	GO:0006310	DNA recombination	380	5	1.22	0.00805
88	GO:0000018	regulation of DNA recombination	43	2	0.14	0.00854
89	GO:0006312	mitotic recombination	43	2	0.14	0.00854
90	GO:0006084	acetyl-CoA metabolic process	129	3	0.42	0.00855
91	GO:0006812	cation transport	2099	14	6.76	0.00863
92	GO:0055114	oxidation-reduction process	4895	26	15.76	0.00865
93	GO:0009651	response to salt stress	2325	15	7.48	0.00889
94	GO:0009617	response to bacterium	1893	13	6.09	0.00893
95	GO:0030970	retrograde protein transport, ER to cyto...	3	1	0.01	0.00963
96	GO:1903513	endoplasmic reticulum to cytosol transpo...	3	1	0.01	0.00963
97	GO:0006102	isocitrate metabolic process	46	2	0.15	0.00973
98	GO:0009108	coenzyme biosynthetic process	733	7	2.36	0.01012
99	GO:0043433	negative regulation of DNA binding trans...	47	2	0.15	0.01014
100	GO:0007131	reciprocal meiotic recombination	138	3	0.44	0.01026
101	GO:0035825	homologous recombination	138	3	0.44	0.01026
102	GO:0030243	cellulose metabolic process	262	4	0.84	0.01053
103	GO:0010383	cell wall polysaccharide metabolic proce...	407	5	1.31	0.01061
104	GO:0006811	ion transport	3320	19	10.69	0.01161
105	GO:0010044	response to aluminum ion	51	2	0.16	0.01186
106	GO:0006085	acetyl-CoA biosynthetic process	52	2	0.17	0.01231
107	GO:0000019	regulation of mitotic recombination	4	1	0.01	0.01281
108	GO:0000740	nuclear membrane fusion	4	1	0.01	0.01281
109	GO:0002532	production of molecular mediator involve...	4	1	0.01	0.01281
110	GO:0002538	arachidonic acid metabolite production i...	4	1	0.01	0.01281
111	GO:0002540	leukotriene production involved in infla...	4	1	0.01	0.01281
112	GO:0006067	ethanol metabolic process	4	1	0.01	0.01281
113	GO:0006069	ethanol oxidation	4	1	0.01	0.01281
114	GO:0006691	leukotriene metabolic process	4	1	0.01	0.01281
115	GO:0019370	leukotriene biosynthetic process	4	1	0.01	0.01281
116	GO:0045911	positive regulation of DNA recombination	4	1	0.01	0.01281
117	GO:0045951	positive regulation of mitotic recombina...	4	1	0.01	0.01281
118	GO:0046456	icosanoid biosynthetic process	4	1	0.01	0.01281
119	GO:0090410	malonate catabolic process	4	1	0.01	0.01281
120	GO:0098787	mRNA cleavage involved in mRNA processin...	4	1	0.01	0.01281
121	GO:0098789	pre-mRNA cleavage required for polyadeny...	4	1	0.01	0.01281
122	GO:0046686	response to cadmium ion	1565	11	5.04	0.01329
123	GO:1901137	carbohydrate derivative biosynthetic pro...	1578	11	5.08	0.01405
124	GO:0030244	cellulose biosynthetic process	156	3	0.5	0.01425
125	GO:0006793	phosphorus metabolic process	6123	30	19.71	0.01431
126	GO:0006739	NADP metabolic process	157	3	0.51	0.01449
127	GO:0019751	polyol metabolic process	289	4	0.93	0.01462
128	GO:0006796	phosphate-containing compound metabolic ...	5885	29	18.94	0.01485
129	GO:0010214	seed coat development	159	3	0.51	0.01499
130	GO:0031124	mRNA 3'-end processing	58	2	0.19	0.01515
131	GO:0007610	behavior	5	1	0.02	0.01599
132	GO:0007638	mechanosensory behavior	5	1	0.02	0.01599
133	GO:0019500	cyanide catabolic process	5	1	0.02	0.01599
134	GO:0009605	response to external stimulus	5411	27	17.42	0.01601
135	GO:0070592	cell wall polysaccharide biosynthetic pr...	166	3	0.53	0.01679
136	GO:0009624	response to nematode	306	4	0.98	0.01765
137	GO:0006995	cellular response to nitrogen starvation	63	2	0.2	0.01771
138	GO:0051179	localization	9409	42	30.28	0.01777
139	GO:0098655	cation transmembrane transport	1635	11	5.26	0.01777
140	GO:1901615	organic hydroxy compound metabolic proce...	1216	9	3.91	0.01786
141	GO:1990748	cellular detoxification	64	2	0.21	0.01825
142	GO:0007623	circadian rhythm	468	5	1.51	0.01833
143	GO:0044038	cell wall macromolecule biosynthetic pro...	172	3	0.55	0.01843
144	GO:0070589	cellular component macromolecule biosynt...	172	3	0.55	0.01843
145	GO:0010541	acropetal auxin transport	65	2	0.21	0.01879
146	GO:0007127	meiosis I	174	3	0.56	0.01900
147	GO:0010198	synergid death	6	1	0.02	0.01916
148	GO:0061982	meiosis I cell cycle process	176	3	0.57	0.01958
149	GO:0035384	thioester biosynthetic process	68	2	0.22	0.02045
150	GO:0071616	acyl-CoA biosynthetic process	68	2	0.22	0.02045
151	GO:0006810	transport	8982	40	28.91	0.02134
152	GO:0010035	response to inorganic substance	3788	20	12.19	0.02138
153	GO:0051273	beta-glucan metabolic process	328	4	1.06	0.02210
154	GO:0010315	auxin efflux	71	2	0.23	0.02216
155	GO:0051410	detoxification of nitrogen compound	7	1	0.02	0.02232
156	GO:0080051	cutin transport	7	1	0.02	0.02232
157	GO:0048511	rhythmic process	493	5	1.59	0.02234
158	GO:0019637	organophosphate metabolic process	1918	12	6.17	0.02254
159	GO:0017001	antibiotic catabolic process	186	3	0.6	0.02260
160	GO:0051188	cofactor biosynthetic process	1063	8	3.42	0.02275
161	GO:0051090	regulation of DNA binding transcription ...	73	2	0.23	0.02334
162	GO:0006066	alcohol metabolic process	499	5	1.61	0.02338
163	GO:0046777	protein autophosphorylation	499	5	1.61	0.02338
164	GO:0000281	mitotic cytokinesis	189	3	0.61	0.02355
165	GO:0042592	homeostatic process	1931	12	6.22	0.02359
166	GO:0006486	protein glycosylation	340	4	1.09	0.02480
167	GO:0009101	glycoprotein biosynthetic process	340	4	1.09	0.02480
168	GO:0043413	macromolecule glycosylation	340	4	1.09	0.02480
169	GO:0051234	establishment of localization	9084	40	29.24	0.02508
170	GO:0019388	galactose catabolic process	8	1	0.03	0.02546
171	GO:0033587	shikimate biosynthetic process	8	1	0.03	0.02546
172	GO:0006828	manganese ion transport	77	2	0.25	0.02577
173	GO:0006637	acyl-CoA metabolic process	196	3	0.63	0.02586
174	GO:0035383	thioester metabolic process	196	3	0.63	0.02586
175	GO:0061640	cytoskeleton-dependent cytokinesis	196	3	0.63	0.02586
176	GO:1901135	carbohydrate derivative metabolic proces...	2420	14	7.79	0.02601
177	GO:0048438	floral whorl development	696	6	2.24	0.02603
178	GO:0050801	ion homeostasis	1092	8	3.51	0.02613
179	GO:0019344	cysteine biosynthetic process	78	2	0.25	0.02639
180	GO:0048441	petal development	78	2	0.25	0.02639
181	GO:0048465	corolla development	78	2	0.25	0.02639
182	GO:0044036	cell wall macromolecule metabolic proces...	519	5	1.67	0.02707
183	GO:0098662	inorganic cation transmembrane transport	899	7	2.89	0.02738
184	GO:0009266	response to temperature stimulus	2206	13	7.1	0.02754
185	GO:0030433	ubiquitin-dependent ERAD pathway	81	2	0.26	0.02830
186	GO:0006419	alanyl-tRNA aminoacylation	9	1	0.03	0.02860
187	GO:0033500	carbohydrate homeostasis	83	2	0.27	0.02960
188	GO:0006690	icosanoid metabolic process	10	1	0.03	0.03173
189	GO:0008153	para-aminobenzoic acid biosynthetic proc...	10	1	0.03	0.03173
190	GO:0033388	putrescine biosynthetic process from arg...	10	1	0.03	0.03173
191	GO:0042180	cellular ketone metabolic process	369	4	1.19	0.03209
192	GO:0036503	ERAD pathway	87	2	0.28	0.03227
193	GO:0048574	long-day photoperiodism, flowering	87	2	0.28	0.03227
194	GO:0006099	tricarboxylic acid cycle	214	3	0.69	0.03232
195	GO:0006101	citrate metabolic process	214	3	0.69	0.03232
196	GO:0042546	cell wall biogenesis	734	6	2.36	0.03249
197	GO:0051274	beta-glucan biosynthetic process	215	3	0.69	0.03271
198	GO:0042221	response to chemical	10917	46	35.14	0.03272
199	GO:0009628	response to abiotic stimulus	7633	34	24.57	0.03291
200	GO:0009100	glycoprotein metabolic process	375	4	1.21	0.03374
201	GO:0000256	allantoin catabolic process	11	1	0.04	0.03484
202	GO:0048571	long-day photoperiodism	92	2	0.3	0.03573
203	GO:0006879	cellular iron ion homeostasis	93	2	0.3	0.03644
204	GO:0016310	phosphorylation	4024	20	12.95	0.03690
205	GO:0034220	ion transmembrane transport	2307	13	7.43	0.03734
206	GO:0016579	protein deubiquitination	95	2	0.31	0.03788
207	GO:0019255	glucose 1-phosphate metabolic process	12	1	0.04	0.03795
208	GO:0042868	antisense RNA metabolic process	12	1	0.04	0.03795
209	GO:0080141	regulation of jasmonic acid biosynthetic...	12	1	0.04	0.03795
210	GO:1902609	(R)-2-hydroxy-alpha-linolenic acid biosy...	12	1	0.04	0.03795
211	GO:0044270	cellular nitrogen compound catabolic pro...	766	6	2.47	0.03868
212	GO:0008152	metabolic process	40295	144	129.7	0.03878
213	GO:0015672	monovalent inorganic cation transport	767	6	2.47	0.03888
214	GO:0072350	tricarboxylic acid metabolic process	231	3	0.74	0.03913
215	GO:1901570	fatty acid derivative biosynthetic proce...	97	2	0.31	0.03934
216	GO:0005984	disaccharide metabolic process	234	3	0.75	0.04041
217	GO:0006534	cysteine metabolic process	99	2	0.32	0.04081
218	GO:1901661	quinone metabolic process	99	2	0.32	0.04081
219	GO:1901663	quinone biosynthetic process	99	2	0.32	0.04081
220	GO:0009832	plant-type cell wall biogenesis	582	5	1.87	0.04104
221	GO:0000255	allantoin metabolic process	13	1	0.04	0.04105
222	GO:0000913	preprophase band assembly	13	1	0.04	0.04105
223	GO:0006850	mitochondrial pyruvate transmembrane tra...	13	1	0.04	0.04105
224	GO:0010135	ureide metabolic process	13	1	0.04	0.04105
225	GO:0010136	ureide catabolic process	13	1	0.04	0.04105
226	GO:0019249	lactate biosynthetic process	13	1	0.04	0.04105
227	GO:0019499	cyanide metabolic process	13	1	0.04	0.04105
228	GO:0043605	cellular amide catabolic process	13	1	0.04	0.04105
229	GO:0044774	mitotic DNA integrity checkpoint	13	1	0.04	0.04105
230	GO:0046505	sulfolipid metabolic process	13	1	0.04	0.04105
231	GO:0046506	sulfolipid biosynthetic process	13	1	0.04	0.04105
232	GO:0006006	glucose metabolic process	100	2	0.32	0.04156
233	GO:0043562	cellular response to nitrogen levels	101	2	0.33	0.04231
234	GO:0009744	response to sucrose	239	3	0.77	0.04257
235	GO:0043207	response to external biotic stimulus	4094	20	13.18	0.04281
236	GO:0051707	response to other organism	4094	20	13.18	0.04281
237	GO:0048481	plant ovule development	240	3	0.77	0.04301
238	GO:0016052	carbohydrate catabolic process	993	7	3.2	0.04301
239	GO:0010540	basipetal auxin transport	102	2	0.33	0.04307
240	GO:0009736	cytokinin-activated signaling pathway	241	3	0.78	0.04345
241	GO:0005987	sucrose catabolic process	14	1	0.05	0.04413
242	GO:0006458	'de novo' protein folding	14	1	0.05	0.04413
243	GO:0007041	lysosomal transport	14	1	0.05	0.04413
244	GO:0008333	endosome to lysosome transport	14	1	0.05	0.04413
245	GO:0009399	nitrogen fixation	14	1	0.05	0.04413
246	GO:0043570	maintenance of DNA repeat elements	14	1	0.05	0.04413
247	GO:0046655	folic acid metabolic process	14	1	0.05	0.04413
248	GO:0046656	folic acid biosynthetic process	14	1	0.05	0.04413
249	GO:0051084	'de novo' posttranslational protein fold...	14	1	0.05	0.04413
250	GO:0051085	chaperone cofactor-dependent protein ref...	14	1	0.05	0.04413
251	GO:0052324	plant-type cell wall cellulose biosynthe...	14	1	0.05	0.04413
252	GO:0071836	nectar secretion	14	1	0.05	0.04413
253	GO:0080140	regulation of jasmonic acid metabolic pr...	14	1	0.05	0.04413
254	GO:0098660	inorganic ion transmembrane transport	1000	7	3.22	0.04437
255	GO:0006636	unsaturated fatty acid biosynthetic proc...	104	2	0.33	0.04460
256	GO:0035670	plant-type ovary development	244	3	0.79	0.04479
257	GO:0009110	vitamin biosynthetic process	245	3	0.79	0.04525
258	GO:0070085	glycosylation	413	4	1.33	0.04533
259	GO:0033559	unsaturated fatty acid metabolic process	106	2	0.34	0.04615
260	GO:0055086	nucleobase-containing small molecule met...	1451	9	4.67	0.04674
261	GO:0006766	vitamin metabolic process	249	3	0.8	0.04707
262	GO:0071669	plant-type cell wall organization or bio...	1015	7	3.27	0.04736
263	GO:0005996	monosaccharide metabolic process	420	4	1.35	0.04768
264	GO:0010928	regulation of auxin mediated signaling p...	108	2	0.35	0.04771
265	GO:0009944	polarity specification of adaxial/abaxia...	109	2	0.35	0.04850
266	GO:0006633	fatty acid biosynthetic process	611	5	1.97	0.04870
267	GO:0098771	inorganic ion homeostasis	1022	7	3.29	0.04880
268	GO:0071368	cellular response to cytokinin stimulus	254	3	0.82	0.04941
269	GO:0044282	small molecule catabolic process	614	5	1.98	0.04954
270	GO:0042181	ketone biosynthetic process	111	2	0.36	0.05010
271	GO:0006290	pyrimidine dimer repair	16	1	0.05	0.05028
272	GO:0015692	lead ion transport	16	1	0.05	0.05028
273	GO:0043478	pigment accumulation in response to UV l...	16	1	0.05	0.05028
274	GO:0043479	pigment accumulation in tissues in respo...	16	1	0.05	0.05028
275	GO:0043480	pigment accumulation in tissues	16	1	0.05	0.05028
276	GO:0043481	anthocyanin accumulation in tissues in r...	16	1	0.05	0.05028
277	GO:0009607	response to biotic stimulus	4175	20	13.44	0.05048
278	GO:0044272	sulfur compound biosynthetic process	618	5	1.99	0.05067
279	GO:0019318	hexose metabolic process	257	3	0.83	0.05084
280	GO:0043255	regulation of carbohydrate biosynthetic ...	112	2	0.36	0.05091
281	GO:0006816	calcium ion transport	113	2	0.36	0.05172
282	GO:0009958	positive gravitropism	113	2	0.36	0.05172
283	GO:0045333	cellular respiration	432	4	1.39	0.05186
284	GO:0034285	response to disaccharide	260	3	0.84	0.05228
285	GO:0065008	regulation of biological quality	3939	19	12.68	0.05273
286	GO:0009853	photorespiration	261	3	0.84	0.05277
287	GO:0007229	integrin-mediated signaling pathway	17	1	0.05	0.05334
288	GO:0019632	shikimate metabolic process	17	1	0.05	0.05334
289	GO:0033319	UDP-D-xylose metabolic process	17	1	0.05	0.05334
290	GO:0033320	UDP-D-xylose biosynthetic process	17	1	0.05	0.05334
291	GO:0065001	specification of axis polarity	115	2	0.37	0.05335
292	GO:0097237	cellular response to toxic substance	116	2	0.37	0.05417
293	GO:0009060	aerobic respiration	264	3	0.85	0.05425
294	GO:0006950	response to stress	12451	50	40.08	0.05470
295	GO:0098754	detoxification	267	3	0.86	0.05574
296	GO:0006145	purine nucleobase catabolic process	18	1	0.06	0.05638
297	GO:0019320	hexose catabolic process	18	1	0.06	0.05638
298	GO:0032527	protein exit from endoplasmic reticulum	18	1	0.06	0.05638
299	GO:0043649	dicarboxylic acid catabolic process	18	1	0.06	0.05638
300	GO:0046365	monosaccharide catabolic process	18	1	0.06	0.05638
301	GO:0060919	auxin influx	18	1	0.06	0.05638
302	GO:0009809	lignin biosynthetic process	271	3	0.87	0.05776
303	GO:0009117	nucleotide metabolic process	1064	7	3.42	0.05803
304	GO:0006096	glycolytic process	273	3	0.88	0.05879
305	GO:0006757	ATP generation from ADP	273	3	0.88	0.05879
306	GO:0042866	pyruvate biosynthetic process	273	3	0.88	0.05879
307	GO:0006535	cysteine biosynthetic process from serin...	19	1	0.06	0.05942
308	GO:0043473	pigmentation	19	1	0.06	0.05942
309	GO:0043476	pigment accumulation	19	1	0.06	0.05942
310	GO:0009631	cold acclimation	123	2	0.4	0.06007
311	GO:0009135	purine nucleoside diphosphate metabolic ...	276	3	0.89	0.06034
312	GO:0009179	purine ribonucleoside diphosphate metabo...	276	3	0.89	0.06034
313	GO:0009185	ribonucleoside diphosphate metabolic pro...	276	3	0.89	0.06034
314	GO:0046031	ADP metabolic process	276	3	0.89	0.06034
315	GO:0006753	nucleoside phosphate metabolic process	1076	7	3.46	0.06085
316	GO:0009943	adaxial/abaxial axis specification	125	2	0.4	0.06179
317	GO:0017000	antibiotic biosynthetic process	125	2	0.4	0.06179
318	GO:0006165	nucleoside diphosphate phosphorylation	279	3	0.9	0.06191
319	GO:1903047	mitotic cell cycle process	459	4	1.48	0.06197
320	GO:0009445	putrescine metabolic process	20	1	0.06	0.06245
321	GO:0009446	putrescine biosynthetic process	20	1	0.06	0.06245
322	GO:0048437	floral organ development	866	6	2.79	0.06263
323	GO:0042742	defense response to bacterium	1540	9	4.96	0.06304
324	GO:0009629	response to gravity	283	3	0.91	0.06403
325	GO:0046939	nucleotide phosphorylation	285	3	0.92	0.06511
326	GO:0009070	serine family amino acid biosynthetic pr...	129	2	0.42	0.06528
327	GO:0046364	monosaccharide biosynthetic process	129	2	0.42	0.06528
328	GO:0006848	pyruvate transport	21	1	0.07	0.06547
329	GO:0007231	osmosensory signaling pathway	21	1	0.07	0.06547
330	GO:0009590	detection of gravity	21	1	0.07	0.06547
331	GO:1901475	pyruvate transmembrane transport	21	1	0.07	0.06547
332	GO:0042493	response to drug	2278	12	7.33	0.06652
333	GO:0009166	nucleotide catabolic process	288	3	0.93	0.06674
334	GO:0048443	stamen development	289	3	0.93	0.06728
335	GO:0048466	androecium development	289	3	0.93	0.06728
336	GO:1901292	nucleoside phosphate catabolic process	290	3	0.93	0.06783
337	GO:0070646	protein modification by small protein re...	132	2	0.42	0.06795
338	GO:0006631	fatty acid metabolic process	886	6	2.85	0.06827
339	GO:0000710	meiotic mismatch repair	22	1	0.07	0.06848
340	GO:0006954	inflammatory response	22	1	0.07	0.06848
341	GO:0010441	guard cell development	22	1	0.07	0.06848
342	GO:0010442	guard cell morphogenesis	22	1	0.07	0.06848
343	GO:0042759	long-chain fatty acid biosynthetic proce...	22	1	0.07	0.06848
344	GO:0009132	nucleoside diphosphate metabolic process	292	3	0.94	0.06893
345	GO:0140013	meiotic nuclear division	293	3	0.94	0.06949
346	GO:0005985	sucrose metabolic process	134	2	0.43	0.06974
347	GO:0000910	cytokinesis	296	3	0.95	0.07117
348	GO:0072593	reactive oxygen species metabolic proces...	482	4	1.55	0.07135
349	GO:1901568	fatty acid derivative metabolic process	137	2	0.44	0.07246
350	GO:0009957	epidermal cell fate specification	24	1	0.08	0.07447
351	GO:0042304	regulation of fatty acid biosynthetic pr...	24	1	0.08	0.07447
352	GO:0070838	divalent metal ion transport	303	3	0.98	0.07515
353	GO:0031123	RNA 3'-end processing	140	2	0.45	0.07522
354	GO:0009743	response to carbohydrate	492	4	1.58	0.07564
355	GO:0006541	glutamine metabolic process	142	2	0.46	0.07707
356	GO:0000712	resolution of meiotic recombination inte...	25	1	0.08	0.07745
357	GO:0010623	programmed cell death involved in cell d...	25	1	0.08	0.07745
358	GO:0046482	para-aminobenzoic acid metabolic process	25	1	0.08	0.07745
359	GO:2000379	positive regulation of reactive oxygen s...	25	1	0.08	0.07745
360	GO:0044257	cellular protein catabolic process	1607	9	5.17	0.07745
361	GO:0019359	nicotinamide nucleotide biosynthetic pro...	307	3	0.99	0.07747
362	GO:0009064	glutamine family amino acid metabolic pr...	308	3	0.99	0.07805
363	GO:0009311	oligosaccharide metabolic process	309	3	0.99	0.07864
364	GO:0072511	divalent inorganic cation transport	310	3	1	0.07923
365	GO:0006624	vacuolar protein processing	26	1	0.08	0.08042
366	GO:0010304	PSII associated light-harvesting complex...	26	1	0.08	0.08042
367	GO:0046352	disaccharide catabolic process	26	1	0.08	0.08042
368	GO:0019363	pyridine nucleotide biosynthetic process	313	3	1.01	0.08100
369	GO:2000377	regulation of reactive oxygen species me...	148	2	0.48	0.08272
370	GO:0006542	glutamine biosynthetic process	27	1	0.09	0.08338
371	GO:0043648	dicarboxylic acid metabolic process	318	3	1.02	0.08400
372	GO:0006379	mRNA cleavage	28	1	0.09	0.08633
373	GO:0009558	embryo sac cellularization	28	1	0.09	0.08633
374	GO:0046654	tetrahydrofolate biosynthetic process	28	1	0.09	0.08633
375	GO:0006090	pyruvate metabolic process	323	3	1.04	0.08705
376	GO:0048440	carpel development	324	3	1.04	0.08767
377	GO:0045132	meiotic chromosome segregation	154	2	0.5	0.08850
378	GO:0008652	cellular amino acid biosynthetic process	732	5	2.36	0.08916
379	GO:0071704	organic substance metabolic process	35733	126	115.01	0.09029
380	GO:0000097	sulfur amino acid biosynthetic process	156	2	0.5	0.09045
381	GO:0044242	cellular lipid catabolic process	329	3	1.06	0.09077
382	GO:0046034	ATP metabolic process	526	4	1.69	0.09117
383	GO:0009749	response to glucose	157	2	0.51	0.09143
384	GO:0009313	oligosaccharide catabolic process	30	1	0.1	0.09220
385	GO:0072525	pyridine-containing compound biosyntheti...	332	3	1.07	0.09265
386	GO:0042752	regulation of circadian rhythm	159	2	0.51	0.09340
387	GO:0045489	pectin biosynthetic process	159	2	0.51	0.09340
388	GO:0009205	purine ribonucleoside triphosphate metab...	532	4	1.71	0.09405
389	GO:0009955	adaxial/abaxial pattern specification	160	2	0.51	0.09439
390	GO:0006629	lipid metabolic process	3459	16	11.13	0.09457
391	GO:0006880	intracellular sequestering of iron ion	31	1	0.1	0.09513
392	GO:0046113	nucleobase catabolic process	31	1	0.1	0.09513
393	GO:0046417	chorismate metabolic process	31	1	0.1	0.09513
394	GO:0097577	sequestering of iron ion	31	1	0.1	0.09513
395	GO:0006457	protein folding	971	6	3.13	0.09544
396	GO:0009144	purine nucleoside triphosphate metabolic...	539	4	1.73	0.09748
397	GO:0044237	cellular metabolic process	33680	119	108.41	0.09768
398	GO:0016042	lipid catabolic process	754	5	2.43	0.09795
399	GO:0061077	chaperone-mediated protein folding	32	1	0.1	0.09804
400	GO:0006120	mitochondrial electron transport, NADH t...	33	1	0.11	0.10094
401	GO:0042732	D-xylose metabolic process	33	1	0.11	0.10094
402	GO:0052033	pathogen-associated molecular pattern de...	33	1	0.11	0.10094
403	GO:0052166	positive regulation by symbiont of host ...	33	1	0.11	0.10094
404	GO:0052167	modulation by symbiont of host innate im...	33	1	0.11	0.10094
405	GO:0052169	pathogen-associated molecular pattern de...	33	1	0.11	0.10094
406	GO:0052257	pathogen-associated molecular pattern de...	33	1	0.11	0.10094
407	GO:0052305	positive regulation by organism of innat...	33	1	0.11	0.10094
408	GO:0052306	modulation by organism of innate immune ...	33	1	0.11	0.10094
409	GO:0052308	pathogen-associated molecular pattern de...	33	1	0.11	0.10094
410	GO:0052509	positive regulation by symbiont of host ...	33	1	0.11	0.10094
411	GO:0052510	positive regulation by organism of defen...	33	1	0.11	0.10094
412	GO:0030163	protein catabolic process	1702	9	5.48	0.10108
413	GO:0009636	response to toxic substance	762	5	2.45	0.10126
414	GO:0009926	auxin polar transport	346	3	1.11	0.10165
415	GO:0034976	response to endoplasmic reticulum stress	169	2	0.54	0.10342
416	GO:0009658	chloroplast organization	551	4	1.77	0.10348
417	GO:0006089	lactate metabolic process	34	1	0.11	0.10384
418	GO:0019243	methylglyoxal catabolic process to D-lac...	34	1	0.11	0.10384
419	GO:0050829	defense response to Gram-negative bacter...	34	1	0.11	0.10384
420	GO:0061727	methylglyoxal catabolic process to lacta...	34	1	0.11	0.10384
421	GO:0046700	heterocycle catabolic process	769	5	2.48	0.10419
422	GO:0009199	ribonucleoside triphosphate metabolic pr...	555	4	1.79	0.10551
423	GO:0009746	response to hexose	172	2	0.55	0.10649
424	GO:0006896	Golgi to vacuole transport	35	1	0.11	0.10673
425	GO:0051307	meiotic chromosome separation	35	1	0.11	0.10673
426	GO:0006109	regulation of carbohydrate metabolic pro...	173	2	0.56	0.10751
427	GO:0048285	organelle fission	563	4	1.81	0.10964
428	GO:0009808	lignin metabolic process	360	3	1.16	0.11098
429	GO:0042364	water-soluble vitamin biosynthetic proce...	177	2	0.57	0.11165
430	GO:0009438	methylglyoxal metabolic process	37	1	0.12	0.11247
431	GO:0019217	regulation of fatty acid metabolic proce...	37	1	0.12	0.11247
432	GO:0031570	DNA integrity checkpoint	37	1	0.12	0.11247
433	GO:0042182	ketone catabolic process	37	1	0.12	0.11247
434	GO:0042372	phylloquinone biosynthetic process	37	1	0.12	0.11247
435	GO:0042374	phylloquinone metabolic process	37	1	0.12	0.11247
436	GO:0051596	methylglyoxal catabolic process	37	1	0.12	0.11247
437	GO:0071333	cellular response to glucose stimulus	37	1	0.12	0.11247
438	GO:0071421	manganese ion transmembrane transport	37	1	0.12	0.11247
439	GO:0006468	protein phosphorylation	3041	14	9.79	0.11578
440	GO:0006767	water-soluble vitamin metabolic process	181	2	0.58	0.11582
441	GO:0055072	iron ion homeostasis	183	2	0.59	0.11792
442	GO:0006892	post-Golgi vesicle-mediated transport	39	1	0.13	0.11818
443	GO:0045910	negative regulation of DNA recombination	39	1	0.13	0.11818
444	GO:0060918	auxin transport	373	3	1.2	0.11993
445	GO:0034284	response to monosaccharide	185	2	0.6	0.12003
446	GO:0009664	plant-type cell wall organization	583	4	1.88	0.12028
447	GO:0009141	nucleoside triphosphate metabolic proces...	584	4	1.88	0.12082
448	GO:0071219	cellular response to molecule of bacteri...	40	1	0.13	0.12102
449	GO:0071326	cellular response to monosaccharide stim...	40	1	0.13	0.12102
450	GO:0071331	cellular response to hexose stimulus	40	1	0.13	0.12102
451	GO:0000278	mitotic cell cycle	589	4	1.9	0.12355
452	GO:0007349	cellularization	41	1	0.13	0.12385
453	GO:0009914	hormone transport	381	3	1.23	0.12557
454	GO:0072521	purine-containing compound metabolic pro...	818	5	2.63	0.12589
455	GO:0034308	primary alcohol metabolic process	42	1	0.14	0.12667
456	GO:0048354	mucilage biosynthetic process involved i...	42	1	0.14	0.12667
457	GO:0009409	response to cold	1545	8	4.97	0.12808
458	GO:0043094	cellular metabolic compound salvage	385	3	1.24	0.12842
459	GO:0009798	axis specification	193	2	0.62	0.12857
460	GO:0048467	gynoecium development	386	3	1.24	0.12914
461	GO:0072523	purine-containing compound catabolic pro...	43	1	0.14	0.12948
462	GO:0010286	heat acclimation	196	2	0.63	0.13181
463	GO:0034755	iron ion transmembrane transport	44	1	0.14	0.13228
464	GO:0071555	cell wall organization	1813	9	5.84	0.13338
465	GO:0006743	ubiquinone metabolic process	45	1	0.14	0.13508
466	GO:0006744	ubiquinone biosynthetic process	45	1	0.14	0.13508
467	GO:0042761	very long-chain fatty acid biosynthetic ...	45	1	0.14	0.13508
468	GO:0052552	modulation by organism of immune respons...	45	1	0.14	0.13508
469	GO:0052553	modulation by symbiont of host immune re...	45	1	0.14	0.13508
470	GO:0052555	positive regulation by organism of immun...	45	1	0.14	0.13508
471	GO:0052556	positive regulation by symbiont of host ...	45	1	0.14	0.13508
472	GO:0052564	response to immune response of other org...	45	1	0.14	0.13508
473	GO:0052572	response to host immune response	45	1	0.14	0.13508
474	GO:0033554	cellular response to stress	2861	13	9.21	0.13544
475	GO:0044238	primary metabolic process	33229	116	106.95	0.13596
476	GO:0019439	aromatic compound catabolic process	840	5	2.7	0.13626
477	GO:0019693	ribose phosphate metabolic process	842	5	2.71	0.13722
478	GO:0006094	gluconeogenesis	46	1	0.15	0.13786
479	GO:0009825	multidimensional cell growth	202	2	0.65	0.13833
480	GO:0009126	purine nucleoside monophosphate metaboli...	616	4	1.98	0.13874
481	GO:0009167	purine ribonucleoside monophosphate meta...	616	4	1.98	0.13874
482	GO:0051603	proteolysis involved in cellular protein...	1579	8	5.08	0.13961
483	GO:0007093	mitotic cell cycle checkpoint	47	1	0.15	0.14064
484	GO:0009684	indoleacetic acid biosynthetic process	47	1	0.15	0.14064
485	GO:0015996	chlorophyll catabolic process	47	1	0.15	0.14064
486	GO:0030026	cellular manganese ion homeostasis	47	1	0.15	0.14064
487	GO:0051026	chiasma assembly	47	1	0.15	0.14064
488	GO:0052031	modulation by symbiont of host defense r...	47	1	0.15	0.14064
489	GO:0052173	response to defenses of other organism i...	47	1	0.15	0.14064
490	GO:0052200	response to host defenses	47	1	0.15	0.14064
491	GO:0052255	modulation by organism of defense respon...	47	1	0.15	0.14064
492	GO:0075136	response to host	47	1	0.15	0.14064
493	GO:0006650	glycerophospholipid metabolic process	404	3	1.3	0.14228
494	GO:0006754	ATP biosynthetic process	407	3	1.31	0.14451
495	GO:0000103	sulfate assimilation	49	1	0.16	0.14617
496	GO:0006298	mismatch repair	49	1	0.16	0.14617
497	GO:0010205	photoinhibition	49	1	0.16	0.14617
498	GO:0043155	negative regulation of photosynthesis, l...	49	1	0.16	0.14617
499	GO:0046149	pigment catabolic process	49	1	0.16	0.14617
500	GO:0009206	purine ribonucleoside triphosphate biosy...	413	3	1.33	0.14901
501	GO:1901361	organic cyclic compound catabolic proces...	868	5	2.79	0.14999
502	GO:0009145	purine nucleoside triphosphate biosynthe...	416	3	1.34	0.15128
503	GO:0006265	DNA topological change	51	1	0.16	0.15166
504	GO:0009069	serine family amino acid metabolic proce...	217	2	0.7	0.15495
505	GO:0010039	response to iron ion	218	2	0.7	0.15607
506	GO:0006644	phospholipid metabolic process	646	4	2.08	0.15645
507	GO:0051716	cellular response to stimulus	9127	35	29.38	0.15646
508	GO:0010047	fruit dehiscence	53	1	0.17	0.15711
509	GO:0097502	mannosylation	53	1	0.17	0.15711
510	GO:0044255	cellular lipid metabolic process	2413	11	7.77	0.15796
511	GO:0042537	benzene-containing compound metabolic pr...	220	2	0.71	0.15832
512	GO:0022402	cell cycle process	1131	6	3.64	0.15975
513	GO:0009970	cellular response to sulfate starvation	54	1	0.17	0.15983
514	GO:0071215	cellular response to abscisic acid stimu...	890	5	2.86	0.16117
515	GO:0097306	cellular response to alcohol	890	5	2.86	0.16117
516	GO:0001678	cellular glucose homeostasis	55	1	0.18	0.16254
517	GO:0034404	nucleobase-containing small molecule bio...	434	3	1.4	0.16511
518	GO:0015691	cadmium ion transport	56	1	0.18	0.16523
519	GO:0045930	negative regulation of mitotic cell cycl...	56	1	0.18	0.16523
520	GO:0009201	ribonucleoside triphosphate biosynthetic...	436	3	1.4	0.16666
521	GO:1903046	meiotic cell cycle process	439	3	1.41	0.16901
522	GO:0009750	response to fructose	58	1	0.19	0.17060
523	GO:0052325	cell wall pectin biosynthetic process	58	1	0.19	0.17060
524	GO:0010043	response to zinc ion	231	2	0.74	0.17078
525	GO:0030003	cellular cation homeostasis	672	4	2.16	0.17243
526	GO:0009161	ribonucleoside monophosphate metabolic p...	673	4	2.17	0.17306
527	GO:0006108	malate metabolic process	59	1	0.19	0.17327
528	GO:0006787	porphyrin-containing compound catabolic ...	59	1	0.19	0.17327
529	GO:0033015	tetrapyrrole catabolic process	59	1	0.19	0.17327
530	GO:0000280	nuclear division	447	3	1.44	0.17532
531	GO:0044265	cellular macromolecule catabolic process	1938	9	6.24	0.17543
532	GO:0055071	manganese ion homeostasis	60	1	0.19	0.17594
533	GO:0046942	carboxylic acid transport	451	3	1.45	0.17849
534	GO:0009697	salicylic acid biosynthetic process	61	1	0.2	0.17859
535	GO:0050777	negative regulation of immune response	61	1	0.2	0.17859
536	GO:1905156	negative regulation of photosynthesis	61	1	0.2	0.17859
537	GO:0009396	folic acid-containing compound biosynthe...	62	1	0.2	0.18124
538	GO:0051054	positive regulation of DNA metabolic pro...	62	1	0.2	0.18124
539	GO:0045229	external encapsulating structure organiz...	1956	9	6.3	0.18194
540	GO:0009123	nucleoside monophosphate metabolic proce...	690	4	2.22	0.18382
541	GO:0009854	oxidative photosynthetic carbon pathway	63	1	0.2	0.18387
542	GO:0009150	purine ribonucleotide metabolic process	691	4	2.22	0.18446
543	GO:0008643	carbohydrate transport	243	2	0.78	0.18455
544	GO:0009142	nucleoside triphosphate biosynthetic pro...	459	3	1.48	0.18489
545	GO:0009267	cellular response to starvation	459	3	1.48	0.18489
546	GO:0006144	purine nucleobase metabolic process	64	1	0.21	0.18650
547	GO:0010020	chloroplast fission	64	1	0.21	0.18650
548	GO:0019319	hexose biosynthetic process	64	1	0.21	0.18650
549	GO:0050665	hydrogen peroxide biosynthetic process	64	1	0.21	0.18650
550	GO:0051052	regulation of DNA metabolic process	246	2	0.79	0.18802
551	GO:0098813	nuclear chromosome segregation	246	2	0.79	0.18802
552	GO:0006563	L-serine metabolic process	65	1	0.21	0.18912
553	GO:0019852	L-ascorbic acid metabolic process	65	1	0.21	0.18912
554	GO:0019853	L-ascorbic acid biosynthetic process	65	1	0.21	0.18912
555	GO:0007034	vacuolar transport	247	2	0.8	0.18918
556	GO:0016036	cellular response to phosphate starvatio...	247	2	0.8	0.18918
557	GO:0000096	sulfur amino acid metabolic process	248	2	0.8	0.19034
558	GO:0042126	nitrate metabolic process	66	1	0.21	0.19174
559	GO:0042128	nitrate assimilation	66	1	0.21	0.19174
560	GO:0044275	cellular carbohydrate catabolic process	250	2	0.8	0.19266
561	GO:0002683	negative regulation of immune system pro...	67	1	0.22	0.19434
562	GO:0030641	regulation of cellular pH	67	1	0.22	0.19434
563	GO:0051453	regulation of intracellular pH	67	1	0.22	0.19434
564	GO:0009630	gravitropism	253	2	0.81	0.19615
565	GO:0006525	arginine metabolic process	68	1	0.22	0.19694
566	GO:0009269	response to desiccation	68	1	0.22	0.19694
567	GO:0010052	guard cell differentiation	68	1	0.22	0.19694
568	GO:0010143	cutin biosynthetic process	68	1	0.22	0.19694
569	GO:0015766	disaccharide transport	68	1	0.22	0.19694
570	GO:0015770	sucrose transport	68	1	0.22	0.19694
571	GO:0015772	oligosaccharide transport	68	1	0.22	0.19694
572	GO:0019287	isopentenyl diphosphate biosynthetic pro...	68	1	0.22	0.19694
573	GO:0042593	glucose homeostasis	68	1	0.22	0.19694
574	GO:0009657	plastid organization	714	4	2.3	0.19937
575	GO:0052482	defense response by cell wall thickening	69	1	0.22	0.19952
576	GO:0052544	defense response by callose deposition i...	69	1	0.22	0.19952
577	GO:0015849	organic acid transport	478	3	1.54	0.20033
578	GO:0043572	plastid fission	70	1	0.23	0.20210
579	GO:0008219	cell death	966	5	3.11	0.20218
580	GO:0000075	cell cycle checkpoint	71	1	0.23	0.20467
581	GO:0010192	mucilage biosynthetic process	71	1	0.23	0.20467
582	GO:0043069	negative regulation of programmed cell d...	71	1	0.23	0.20467
583	GO:0071216	cellular response to biotic stimulus	71	1	0.23	0.20467
584	GO:1901617	organic hydroxy compound biosynthetic pr...	723	4	2.33	0.20531
585	GO:0009834	plant-type secondary cell wall biogenesi...	261	2	0.84	0.20549
586	GO:0006163	purine nucleotide metabolic process	724	4	2.33	0.20597
587	GO:0006508	proteolysis	3391	14	10.91	0.20620
588	GO:0051187	cofactor catabolic process	264	2	0.85	0.20900
589	GO:0007129	synapsis	73	1	0.23	0.20979
590	GO:0008544	epidermis development	73	1	0.23	0.20979
591	GO:0009913	epidermal cell differentiation	73	1	0.23	0.20979
592	GO:0030855	epithelial cell differentiation	73	1	0.23	0.20979
593	GO:0051235	maintenance of location	266	2	0.86	0.21135
594	GO:0043650	dicarboxylic acid biosynthetic process	74	1	0.24	0.21233
595	GO:0009127	purine nucleoside monophosphate biosynth...	494	3	1.59	0.21355
596	GO:0009168	purine ribonucleoside monophosphate bios...	494	3	1.59	0.21355
597	GO:0051321	meiotic cell cycle	494	3	1.59	0.21355
598	GO:0001676	long-chain fatty acid metabolic process	75	1	0.24	0.21487
599	GO:0005992	trehalose biosynthetic process	75	1	0.24	0.21487
600	GO:0042559	pteridine-containing compound biosynthet...	75	1	0.24	0.21487
601	GO:0035556	intracellular signal transduction	1508	7	4.85	0.21488
602	GO:0005983	starch catabolic process	76	1	0.24	0.21740
603	GO:0010215	cellulose microfibril organization	76	1	0.24	0.21740
604	GO:0052542	defense response by callose deposition	76	1	0.24	0.21740
605	GO:0071941	nitrogen cycle metabolic process	76	1	0.24	0.21740
606	GO:0051704	multi-organism process	5702	22	18.35	0.21787
607	GO:0010072	primary shoot apical meristem specificat...	77	1	0.25	0.21992
608	GO:0019915	lipid storage	77	1	0.25	0.21992
609	GO:0090174	organelle membrane fusion	77	1	0.25	0.21992
610	GO:0031668	cellular response to extracellular stimu...	747	4	2.4	0.22137
611	GO:0042743	hydrogen peroxide metabolic process	275	2	0.89	0.22194
612	GO:0006596	polyamine biosynthetic process	78	1	0.25	0.22244
613	GO:0009612	response to mechanical stimulus	78	1	0.25	0.22244
614	GO:0042548	regulation of photosynthesis, light reac...	78	1	0.25	0.22244
615	GO:0009699	phenylpropanoid biosynthetic process	507	3	1.63	0.22444
616	GO:0009259	ribonucleotide metabolic process	755	4	2.43	0.22680
617	GO:0042594	response to starvation	510	3	1.64	0.22696
618	GO:2001057	reactive nitrogen species metabolic proc...	81	1	0.26	0.22993
619	GO:1901565	organonitrogen compound catabolic proces...	2357	10	7.59	0.23071
620	GO:0005991	trehalose metabolic process	82	1	0.26	0.23241
621	GO:0043467	regulation of generation of precursor me...	82	1	0.26	0.23241
622	GO:0045143	homologous chromosome segregation	82	1	0.26	0.23241
623	GO:0051304	chromosome separation	82	1	0.26	0.23241
624	GO:0007049	cell cycle	1821	8	5.86	0.23504
625	GO:0016925	protein sumoylation	84	1	0.27	0.23735
626	GO:0046653	tetrahydrofolate metabolic process	84	1	0.27	0.23735
627	GO:0071496	cellular response to external stimulus	773	4	2.49	0.23914
628	GO:0009735	response to cytokinin	1031	5	3.32	0.23973
629	GO:0052546	cell wall pectin metabolic process	86	1	0.28	0.24226
630	GO:0060429	epithelium development	86	1	0.28	0.24226
631	GO:1903409	reactive oxygen species biosynthetic pro...	86	1	0.28	0.24226
632	GO:0080167	response to karrikin	529	3	1.7	0.24308
633	GO:0009606	tropism	293	2	0.94	0.24324
634	GO:0045488	pectin metabolic process	530	3	1.71	0.24394
635	GO:0048359	mucilage metabolic process involved in s...	87	1	0.28	0.24470
636	GO:0070726	cell wall assembly	87	1	0.28	0.24470
637	GO:0071668	plant-type cell wall assembly	87	1	0.28	0.24470
638	GO:0009751	response to salicylic acid	782	4	2.52	0.24536
639	GO:0012501	programmed cell death	783	4	2.52	0.24606
640	GO:0007059	chromosome segregation	296	2	0.95	0.24680
641	GO:0009987	cellular process	43240	145	139.18	0.24746
642	GO:0010393	galacturonan metabolic process	535	3	1.72	0.24822
643	GO:0080027	response to herbivore	89	1	0.29	0.24956
644	GO:0009152	purine ribonucleotide biosynthetic proce...	538	3	1.73	0.25079
645	GO:0042335	cuticle development	90	1	0.29	0.25198
646	GO:0010025	wax biosynthetic process	91	1	0.29	0.25439
647	GO:0051053	negative regulation of DNA metabolic pro...	91	1	0.29	0.25439
648	GO:0009057	macromolecule catabolic process	2700	11	8.69	0.25505
649	GO:0009156	ribonucleoside monophosphate biosyntheti...	544	3	1.75	0.25594
650	GO:0009738	abscisic acid-activated signaling pathwa...	798	4	2.57	0.25652
651	GO:0010103	stomatal complex morphogenesis	92	1	0.3	0.25679
652	GO:0045492	xylan biosynthetic process	94	1	0.3	0.26157
653	GO:0009737	response to abscisic acid	2159	9	6.95	0.26212
654	GO:0009966	regulation of signal transduction	806	4	2.59	0.26214
655	GO:0042775	mitochondrial ATP synthesis coupled elec...	95	1	0.31	0.26395
656	GO:0052543	callose deposition in cell wall	95	1	0.31	0.26395
657	GO:0010410	hemicellulose metabolic process	311	2	1	0.26461
658	GO:0046486	glycerolipid metabolic process	555	3	1.79	0.26543
659	GO:0006164	purine nucleotide biosynthetic process	556	3	1.79	0.26629
660	GO:0009900	dehiscence	96	1	0.31	0.26632
661	GO:0010166	wax metabolic process	96	1	0.31	0.26632
662	GO:0030865	cortical cytoskeleton organization	96	1	0.31	0.26632
663	GO:0023051	regulation of signaling	813	4	2.62	0.26707
664	GO:0009739	response to gibberellin	558	3	1.8	0.26802
665	GO:0009082	branched-chain amino acid biosynthetic p...	97	1	0.31	0.26869
666	GO:0051238	sequestering of metal ion	97	1	0.31	0.26869
667	GO:0009124	nucleoside monophosphate biosynthetic pr...	561	3	1.81	0.27062
668	GO:0006595	polyamine metabolic process	98	1	0.32	0.27104
669	GO:0042773	ATP synthesis coupled electron transport	98	1	0.32	0.27104
670	GO:0048573	photoperiodism, flowering	317	2	1.02	0.27174
671	GO:0071554	cell wall organization or biogenesis	2464	10	7.93	0.27244
672	GO:0010646	regulation of cell communication	821	4	2.64	0.27273
673	GO:0006520	cellular amino acid metabolic process	1630	7	5.25	0.27323
674	GO:0052386	cell wall thickening	99	1	0.32	0.27339
675	GO:0097305	response to alcohol	2187	9	7.04	0.27399
676	GO:0010191	mucilage metabolic process	100	1	0.32	0.27573
677	GO:0015977	carbon fixation	100	1	0.32	0.27573
678	GO:0046890	regulation of lipid biosynthetic process	100	1	0.32	0.27573
679	GO:0090421	embryonic meristem initiation	100	1	0.32	0.27573
680	GO:0006119	oxidative phosphorylation	101	1	0.33	0.27807
681	GO:0010252	auxin homeostasis	101	1	0.33	0.27807
682	GO:0031669	cellular response to nutrient levels	570	3	1.83	0.27843
683	GO:0044003	modification by symbiont of host morphol...	102	1	0.33	0.28040
684	GO:0015979	photosynthesis	834	4	2.68	0.28197
685	GO:0006760	folic acid-containing compound metabolic...	103	1	0.33	0.28272
686	GO:0015718	monocarboxylic acid transport	103	1	0.33	0.28272
687	GO:1990542	mitochondrial transmembrane transport	103	1	0.33	0.28272
688	GO:0000041	transition metal ion transport	327	2	1.05	0.28362
689	GO:0071396	cellular response to lipid	1376	6	4.43	0.28393
690	GO:0051817	modification of morphology or physiology...	104	1	0.33	0.28503
691	GO:0003002	regionalization	578	3	1.86	0.28540
692	GO:0006012	galactose metabolic process	105	1	0.34	0.28733
693	GO:0031407	oxylipin metabolic process	105	1	0.34	0.28733
694	GO:1901605	alpha-amino acid metabolic process	1110	5	3.57	0.28762
695	GO:0072522	purine-containing compound biosynthetic ...	582	3	1.87	0.28888
696	GO:0000038	very long-chain fatty acid metabolic pro...	106	1	0.34	0.28963
697	GO:0019321	pentose metabolic process	106	1	0.34	0.28963
698	GO:0006511	ubiquitin-dependent protein catabolic pr...	1388	6	4.47	0.29055
699	GO:0015711	organic anion transport	585	3	1.88	0.29150
700	GO:0042545	cell wall modification	585	3	1.88	0.29150
701	GO:0009240	isopentenyl diphosphate biosynthetic pro...	107	1	0.34	0.29192
702	GO:0009831	plant-type cell wall modification involv...	107	1	0.34	0.29192
703	GO:0046490	isopentenyl diphosphate metabolic proces...	107	1	0.34	0.29192
704	GO:0010109	regulation of photosynthesis	108	1	0.35	0.29420
705	GO:0042398	cellular modified amino acid biosyntheti...	108	1	0.35	0.29420
706	GO:0000741	karyogamy	109	1	0.35	0.29648
707	GO:0009695	jasmonic acid biosynthetic process	109	1	0.35	0.29648
708	GO:0010197	polar nucleus fusion	109	1	0.35	0.29648
709	GO:0009683	indoleacetic acid metabolic process	110	1	0.35	0.29874
710	GO:1901701	cellular response to oxygen-containing c...	2247	9	7.23	0.29995
711	GO:0006826	iron ion transport	111	1	0.36	0.30100
712	GO:0008361	regulation of cell size	111	1	0.36	0.30100
713	GO:0009648	photoperiodism	343	2	1.1	0.30258
714	GO:0060548	negative regulation of cell death	112	1	0.36	0.30326
715	GO:0009260	ribonucleotide biosynthetic process	599	3	1.93	0.30373
716	GO:0046390	ribose phosphate biosynthetic process	599	3	1.93	0.30373
717	GO:0048193	Golgi vesicle transport	345	2	1.11	0.30495
718	GO:0019941	modification-dependent protein catabolic...	1414	6	4.55	0.30499
719	GO:0046677	response to antibiotic	1140	5	3.67	0.30627
720	GO:0010817	regulation of hormone levels	1418	6	4.56	0.30723
721	GO:0006875	cellular metal ion homeostasis	603	3	1.94	0.30723
722	GO:0030004	cellular monovalent inorganic cation hom...	114	1	0.37	0.30774
723	GO:0009247	glycolipid biosynthetic process	115	1	0.37	0.30997
724	GO:0042547	cell wall modification involved in multi...	115	1	0.37	0.30997
725	GO:0070417	cellular response to cold	115	1	0.37	0.30997
726	GO:0009559	embryo sac central cell differentiation	116	1	0.37	0.31220
727	GO:0042558	pteridine-containing compound metabolic ...	116	1	0.37	0.31220
728	GO:0052545	callose localization	116	1	0.37	0.31220
729	GO:0043632	modification-dependent macromolecule cat...	1428	6	4.6	0.31282
730	GO:0009991	response to extracellular stimulus	879	4	2.83	0.31429
731	GO:0019722	calcium-mediated signaling	117	1	0.38	0.31441
732	GO:0046189	phenol-containing compound biosynthetic ...	117	1	0.38	0.31441
733	GO:0006623	protein targeting to vacuole	118	1	0.38	0.31662
734	GO:0061136	regulation of proteasomal protein catabo...	118	1	0.38	0.31662
735	GO:1903050	regulation of proteolysis involved in ce...	118	1	0.38	0.31662
736	GO:1903362	regulation of cellular protein catabolic...	118	1	0.38	0.31662
737	GO:0002237	response to molecule of bacterial origin	119	1	0.38	0.31883
738	GO:0070887	cellular response to chemical stimulus	4030	15	12.97	0.31888
739	GO:0033993	response to lipid	2871	11	9.24	0.32098
740	GO:0048764	trichoblast maturation	359	2	1.16	0.32146
741	GO:0048765	root hair cell differentiation	359	2	1.16	0.32146
742	GO:0006098	pentose-phosphate shunt	122	1	0.39	0.32539
743	GO:0051156	glucose 6-phosphate metabolic process	122	1	0.39	0.32539
744	GO:0048469	cell maturation	363	2	1.17	0.32616
745	GO:0048468	cell development	1173	5	3.78	0.32699
746	GO:0006874	cellular calcium ion homeostasis	123	1	0.4	0.32757
747	GO:0022904	respiratory electron transport chain	123	1	0.4	0.32757
748	GO:0072665	protein localization to vacuole	123	1	0.4	0.32757
749	GO:0072666	establishment of protein localization to...	123	1	0.4	0.32757
750	GO:0044092	negative regulation of molecular functio...	366	2	1.18	0.32968
751	GO:0001708	cell fate specification	124	1	0.4	0.32974
752	GO:0006487	protein N-linked glycosylation	124	1	0.4	0.32974
753	GO:0051301	cell division	1178	5	3.79	0.33014
754	GO:0061025	membrane fusion	125	1	0.4	0.33190
755	GO:0070192	chromosome organization involved in meio...	125	1	0.4	0.33190
756	GO:0019932	second-messenger-mediated signaling	127	1	0.41	0.33620
757	GO:0090626	plant epidermis morphogenesis	372	2	1.2	0.33670
758	GO:0034655	nucleobase-containing compound catabolic...	637	3	2.05	0.33701
759	GO:0010026	trichome differentiation	373	2	1.2	0.33787
760	GO:0031047	gene silencing by RNA	373	2	1.2	0.33787
761	GO:0010091	trichome branching	128	1	0.41	0.33834
762	GO:0033037	polysaccharide localization	128	1	0.41	0.33834
763	GO:0048508	embryonic meristem development	128	1	0.41	0.33834
764	GO:0006790	sulfur compound metabolic process	1484	6	4.78	0.34444
765	GO:0060968	regulation of gene silencing	131	1	0.42	0.34472
766	GO:0009698	phenylpropanoid metabolic process	647	3	2.08	0.34577
767	GO:0022900	electron transport chain	380	2	1.22	0.34603
768	GO:0009084	glutamine family amino acid biosynthetic...	133	1	0.43	0.34894
769	GO:1901607	alpha-amino acid biosynthetic process	651	3	2.1	0.34927
770	GO:0010054	trichoblast differentiation	383	2	1.23	0.34952
771	GO:0098542	defense response to other organism	2946	11	9.48	0.35109
772	GO:0000724	double-strand break repair via homologou...	136	1	0.44	0.35521
773	GO:0019216	regulation of lipid metabolic process	136	1	0.44	0.35521
774	GO:0000911	cytokinesis by cell plate formation	139	1	0.45	0.36143
775	GO:0010014	meristem initiation	140	1	0.45	0.36349
776	GO:0051651	maintenance of location in cell	140	1	0.45	0.36349
777	GO:0000725	recombinational repair	141	1	0.45	0.36554
778	GO:0006888	ER to Golgi vesicle-mediated transport	141	1	0.45	0.36554
779	GO:0046351	disaccharide biosynthetic process	141	1	0.45	0.36554
780	GO:0010016	shoot system morphogenesis	673	3	2.17	0.36847
781	GO:0009753	response to jasmonic acid	954	4	3.07	0.36871
782	GO:0009081	branched-chain amino acid metabolic proc...	144	1	0.46	0.37166
783	GO:0048827	phyllome development	1825	7	5.87	0.37320
784	GO:0010311	lateral root formation	145	1	0.47	0.37369
785	GO:0055074	calcium ion homeostasis	145	1	0.47	0.37369
786	GO:0042176	regulation of protein catabolic process	146	1	0.47	0.37571
787	GO:1901576	organic substance biosynthetic process	19401	65	62.45	0.37752
788	GO:0045491	xylan metabolic process	147	1	0.47	0.37772
789	GO:0007389	pattern specification process	684	3	2.2	0.37804
790	GO:0055080	cation homeostasis	972	4	3.13	0.38177
791	GO:0009911	positive regulation of flower developmen...	150	1	0.48	0.38372
792	GO:0051701	interaction with host	150	1	0.48	0.38372
793	GO:0046916	cellular transition metal ion homeostasi...	415	2	1.34	0.38630
794	GO:0046885	regulation of hormone biosynthetic proce...	152	1	0.49	0.38769
795	GO:0097164	ammonium ion metabolic process	152	1	0.49	0.38769
796	GO:0000819	sister chromatid segregation	153	1	0.49	0.38966
797	GO:0045786	negative regulation of cell cycle	153	1	0.49	0.38966
798	GO:0031667	response to nutrient levels	698	3	2.25	0.39017
799	GO:0032506	cytokinetic process	156	1	0.5	0.39555
800	GO:1902410	mitotic cytokinetic process	156	1	0.5	0.39555
801	GO:0009411	response to UV	425	2	1.37	0.39761
802	GO:0042737	drug catabolic process	710	3	2.29	0.40052
803	GO:0000079	regulation of cyclin-dependent protein s...	159	1	0.51	0.40138
804	GO:0009073	aromatic amino acid family biosynthetic ...	159	1	0.51	0.40138
805	GO:0042631	cellular response to water deprivation	159	1	0.51	0.40138
806	GO:0071462	cellular response to water stimulus	159	1	0.51	0.40138
807	GO:1904029	regulation of cyclin-dependent protein k...	159	1	0.51	0.40138
808	GO:0009058	biosynthetic process	19845	66	63.88	0.40230
809	GO:0009414	response to water deprivation	1292	5	4.16	0.40241
810	GO:0009226	nucleotide-sugar biosynthetic process	160	1	0.51	0.40331
811	GO:0044249	cellular biosynthetic process	18943	63	60.97	0.40611
812	GO:0009112	nucleobase metabolic process	162	1	0.52	0.40715
813	GO:0009696	salicylic acid metabolic process	162	1	0.52	0.40715
814	GO:0050776	regulation of immune response	435	2	1.4	0.40883
815	GO:0010053	root epidermal cell differentiation	437	2	1.41	0.41106
816	GO:0009415	response to water	1311	5	4.22	0.41443
817	GO:0019682	glyceraldehyde-3-phosphate metabolic pro...	166	1	0.53	0.41477
818	GO:0009851	auxin biosynthetic process	168	1	0.54	0.41854
819	GO:0099402	plant organ development	3414	12	10.99	0.41932
820	GO:0010033	response to organic substance	7670	26	24.69	0.42077
821	GO:0009165	nucleotide biosynthetic process	735	3	2.37	0.42193
822	GO:0006885	regulation of pH	170	1	0.55	0.42228
823	GO:0009309	amine biosynthetic process	172	1	0.55	0.42600
824	GO:0042401	cellular biogenic amine biosynthetic pro...	172	1	0.55	0.42600
825	GO:0022414	reproductive process	6170	21	19.86	0.42780
826	GO:0009312	oligosaccharide biosynthetic process	173	1	0.56	0.42785
827	GO:0010411	xyloglucan metabolic process	173	1	0.56	0.42785
828	GO:0071281	cellular response to iron ion	173	1	0.56	0.42785
829	GO:0071229	cellular response to acid chemical	1633	6	5.26	0.42943
830	GO:0006400	tRNA modification	174	1	0.56	0.42970
831	GO:0042744	hydrogen peroxide catabolic process	174	1	0.56	0.42970
832	GO:0008610	lipid biosynthetic process	1941	7	6.25	0.43394
833	GO:1901293	nucleoside phosphate biosynthetic proces...	751	3	2.42	0.43550
834	GO:0000003	reproduction	6197	21	19.95	0.43586
835	GO:1901700	response to oxygen-containing compound	5892	20	18.96	0.43597
836	GO:0006997	nucleus organization	178	1	0.57	0.43702
837	GO:0030001	metal ion transport	1049	4	3.38	0.43718
838	GO:0006914	autophagy	179	1	0.58	0.43884
839	GO:0061919	process utilizing autophagic mechanism	179	1	0.58	0.43884
840	GO:0030162	regulation of proteolysis	181	1	0.58	0.44245
841	GO:0007264	small GTPase mediated signal transductio...	183	1	0.59	0.44605
842	GO:0071470	cellular response to osmotic stress	184	1	0.59	0.44783
843	GO:0051726	regulation of cell cycle	767	3	2.47	0.44894
844	GO:0009791	post-embryonic development	5936	20	19.11	0.44942
845	GO:0009788	negative regulation of abscisic acid-act...	186	1	0.6	0.45139
846	GO:0044247	cellular polysaccharide catabolic proces...	186	1	0.6	0.45139
847	GO:1901420	negative regulation of response to alcoh...	186	1	0.6	0.45139
848	GO:1905958	negative regulation of cellular response...	186	1	0.6	0.45139
849	GO:0042446	hormone biosynthetic process	770	3	2.48	0.45145
850	GO:0002682	regulation of immune system process	474	2	1.53	0.45155
851	GO:0009908	flower development	1975	7	6.36	0.45166
852	GO:0009755	hormone-mediated signaling pathway	2890	10	9.3	0.45313
853	GO:0006664	glycolipid metabolic process	187	1	0.6	0.45316
854	GO:0009408	response to heat	774	3	2.49	0.45479
855	GO:0032350	regulation of hormone metabolic process	191	1	0.61	0.46018
856	GO:0045165	cell fate commitment	191	1	0.61	0.46018
857	GO:1905039	carboxylic acid transmembrane transport	191	1	0.61	0.46018
858	GO:0006302	double-strand break repair	192	1	0.62	0.46193
859	GO:0046467	membrane lipid biosynthetic process	193	1	0.62	0.46366
860	GO:0048608	reproductive structure development	4754	16	15.3	0.46379
861	GO:0061458	reproductive system development	4754	16	15.3	0.46379
862	GO:0048284	organelle fusion	194	1	0.62	0.46539
863	GO:0090567	reproductive shoot system development	2002	7	6.44	0.46565
864	GO:0009251	glucan catabolic process	195	1	0.63	0.46712
865	GO:0000160	phosphorelay signal transduction system	789	3	2.54	0.46722
866	GO:0032870	cellular response to hormone stimulus	3232	11	10.4	0.46837
867	GO:1903509	liposaccharide metabolic process	196	1	0.63	0.46884
868	GO:0009694	jasmonic acid metabolic process	199	1	0.64	0.47396
869	GO:0071900	regulation of protein serine/threonine k...	199	1	0.64	0.47396
870	GO:0071495	cellular response to endogenous stimulus	3258	11	10.49	0.47899
871	GO:0042435	indole-containing compound biosynthetic ...	204	1	0.66	0.48240
872	GO:0010374	stomatal complex development	208	1	0.67	0.48905
873	GO:0071322	cellular response to carbohydrate stimul...	208	1	0.67	0.48905
874	GO:0010565	regulation of cellular ketone metabolic ...	209	1	0.67	0.49070
875	GO:0072503	cellular divalent inorganic cation homeo...	209	1	0.67	0.49070
876	GO:0090627	plant epidermal cell differentiation	512	2	1.65	0.49144
877	GO:0055065	metal ion homeostasis	821	3	2.64	0.49331
878	GO:0044550	secondary metabolite biosynthetic proces...	822	3	2.65	0.49412
879	GO:0009767	photosynthetic electron transport chain	212	1	0.68	0.49561
880	GO:0009225	nucleotide-sugar metabolic process	214	1	0.69	0.49886
881	GO:0009827	plant-type cell wall modification	217	1	0.7	0.50370
882	GO:0010101	post-embryonic root morphogenesis	218	1	0.7	0.50530
883	GO:0010102	lateral root morphogenesis	218	1	0.7	0.50530
884	GO:0010118	stomatal movement	527	2	1.7	0.50668
885	GO:2000243	positive regulation of reproductive proc...	219	1	0.7	0.50690
886	GO:0071248	cellular response to metal ion	220	1	0.71	0.50849
887	GO:0006915	apoptotic process	222	1	0.71	0.51166
888	GO:0009644	response to high light intensity	224	1	0.72	0.51481
889	GO:0003006	developmental process involved in reprod...	5530	18	17.8	0.51543
890	GO:0030154	cell differentiation	2414	8	7.77	0.51643
891	GO:1903825	organic acid transmembrane transport	226	1	0.73	0.51793
892	GO:0009581	detection of external stimulus	228	1	0.73	0.52104
893	GO:0009582	detection of abiotic stimulus	228	1	0.73	0.52104
894	GO:0006576	cellular biogenic amine metabolic proces...	232	1	0.75	0.52720
895	GO:0009553	embryo sac development	548	2	1.76	0.52752
896	GO:0009723	response to ethylene	1184	4	3.81	0.53030
897	GO:0006281	DNA repair	868	3	2.79	0.53046
898	GO:0010015	root morphogenesis	868	3	2.79	0.53046
899	GO:0006498	N-terminal protein lipidation	235	1	0.76	0.53176
900	GO:0006499	N-terminal protein myristoylation	235	1	0.76	0.53176
901	GO:0018958	phenol-containing compound metabolic pro...	235	1	0.76	0.53176
902	GO:0034754	cellular hormone metabolic process	235	1	0.76	0.53176
903	GO:0043161	proteasome-mediated ubiquitin-dependent ...	870	3	2.8	0.53200
904	GO:0009637	response to blue light	238	1	0.77	0.53628
905	GO:0010498	proteasomal protein catabolic process	876	3	2.82	0.53663
906	GO:0018377	protein myristoylation	242	1	0.78	0.54224
907	GO:0000904	cell morphogenesis involved in different...	885	3	2.85	0.54351
908	GO:0048523	negative regulation of cellular process	2161	7	6.96	0.54593
909	GO:0031329	regulation of cellular catabolic process	245	1	0.79	0.54666
910	GO:0014070	response to organic cyclic compound	1528	5	4.92	0.54694
911	GO:0009742	brassinosteroid mediated signaling pathw...	246	1	0.79	0.54812
912	GO:0030198	extracellular matrix organization	246	1	0.79	0.54812
913	GO:0043062	extracellular structure organization	246	1	0.79	0.54812
914	GO:0043401	steroid hormone mediated signaling pathw...	246	1	0.79	0.54812
915	GO:0048545	response to steroid hormone	246	1	0.79	0.54812
916	GO:0071383	cellular response to steroid hormone sti...	246	1	0.79	0.54812
917	GO:0016458	gene silencing	572	2	1.84	0.55059
918	GO:0016485	protein processing	248	1	0.8	0.55104
919	GO:0009072	aromatic amino acid family metabolic pro...	250	1	0.8	0.55393
920	GO:0009561	megagametogenesis	250	1	0.8	0.55393
921	GO:0055067	monovalent inorganic cation homeostasis	250	1	0.8	0.55393
922	GO:0071241	cellular response to inorganic substance	251	1	0.81	0.55537
923	GO:0006418	tRNA aminoacylation for protein translat...	252	1	0.81	0.55681
924	GO:0043038	amino acid activation	252	1	0.81	0.55681
925	GO:0043039	tRNA aminoacylation	252	1	0.81	0.55681
926	GO:0071103	DNA conformation change	253	1	0.81	0.55824
927	GO:0055076	transition metal ion homeostasis	583	2	1.88	0.56090
928	GO:0010876	lipid localization	585	2	1.88	0.56276
929	GO:0071367	cellular response to brassinosteroid sti...	258	1	0.83	0.56533
930	GO:0035194	posttranscriptional gene silencing by RN...	259	1	0.83	0.56673
931	GO:0045089	positive regulation of innate immune res...	259	1	0.83	0.56673
932	GO:0009932	cell tip growth	592	2	1.91	0.56921
933	GO:0007154	cell communication	6971	22	22.44	0.57093
934	GO:0048731	system development	6973	22	22.44	0.57149
935	GO:0043067	regulation of programmed cell death	263	1	0.85	0.57230
936	GO:0008033	tRNA processing	264	1	0.85	0.57368
937	GO:0048582	positive regulation of post-embryonic de...	264	1	0.85	0.57368
938	GO:0071702	organic substance transport	4149	13	13.35	0.57954
939	GO:0080147	root hair cell development	270	1	0.87	0.58188
940	GO:0002684	positive regulation of immune system pro...	271	1	0.87	0.58323
941	GO:0050778	positive regulation of immune response	271	1	0.87	0.58323
942	GO:0048519	negative regulation of biological proces...	3202	10	10.31	0.58338
943	GO:0001666	response to hypoxia	272	1	0.88	0.58458
944	GO:0031365	N-terminal protein amino acid modificati...	272	1	0.88	0.58458
945	GO:0015994	chlorophyll metabolic process	273	1	0.88	0.58592
946	GO:0006261	DNA-dependent DNA replication	274	1	0.88	0.58725
947	GO:0042538	hyperosmotic salinity response	274	1	0.88	0.58725
948	GO:0042542	response to hydrogen peroxide	274	1	0.88	0.58725
949	GO:0062012	regulation of small molecule metabolic p...	275	1	0.89	0.58859
950	GO:0072507	divalent inorganic cation homeostasis	275	1	0.89	0.58859
951	GO:0090558	plant epidermis development	947	3	3.05	0.58931
952	GO:0006366	transcription by RNA polymerase II	618	2	1.99	0.59257
953	GO:0009611	response to wounding	952	3	3.06	0.59287
954	GO:0009845	seed germination	619	2	1.99	0.59345
955	GO:0090698	post-embryonic plant morphogenesis	619	2	1.99	0.59345
956	GO:0006974	cellular response to DNA damage stimulus	958	3	3.08	0.59712
957	GO:0009933	meristem structural organization	282	1	0.91	0.59780
958	GO:0006397	mRNA processing	960	3	3.09	0.59853
959	GO:0009733	response to auxin	1620	5	5.21	0.59877
960	GO:0009894	regulation of catabolic process	285	1	0.92	0.60169
961	GO:0071310	cellular response to organic substance	3572	11	11.5	0.60227
962	GO:0010090	trichome morphogenesis	287	1	0.92	0.60426
963	GO:0007346	regulation of mitotic cell cycle	288	1	0.93	0.60553
964	GO:0001101	response to acid chemical	4551	14	14.65	0.60773
965	GO:0006259	DNA metabolic process	1640	5	5.28	0.60959
966	GO:0006952	defense response	5519	17	17.76	0.61010
967	GO:0009850	auxin metabolic process	292	1	0.94	0.61061
968	GO:0071695	anatomical structure maturation	640	2	2.06	0.61160
969	GO:0036293	response to decreased oxygen levels	293	1	0.94	0.61187
970	GO:0006820	anion transport	1316	4	4.24	0.61352
971	GO:0044106	cellular amine metabolic process	295	1	0.95	0.61437
972	GO:0070482	response to oxygen levels	295	1	0.95	0.61437
973	GO:0045934	negative regulation of nucleobase-contai...	986	3	3.17	0.61656
974	GO:0090407	organophosphate biosynthetic process	1322	4	4.26	0.61708
975	GO:0048364	root development	1655	5	5.33	0.61760
976	GO:0048583	regulation of response to stimulus	1985	6	6.39	0.61769
977	GO:0048367	shoot system development	3291	10	10.59	0.61808
978	GO:0016049	cell growth	1657	5	5.33	0.61866
979	GO:0022622	root system development	1657	5	5.33	0.61866
980	GO:0032535	regulation of cellular component size	299	1	0.96	0.61933
981	GO:0090066	regulation of anatomical structure size	299	1	0.96	0.61933
982	GO:0065009	regulation of molecular function	991	3	3.19	0.61997
983	GO:0010228	vegetative to reproductive phase transit...	651	2	2.1	0.62085
984	GO:0016441	posttranscriptional gene silencing	301	1	0.97	0.62179
985	GO:0009968	negative regulation of signal transducti...	305	1	0.98	0.62665
986	GO:0000272	polysaccharide catabolic process	662	2	2.13	0.62994
987	GO:0010648	negative regulation of cell communicatio...	308	1	0.99	0.63026
988	GO:0023057	negative regulation of signaling	308	1	0.99	0.63026
989	GO:1905392	plant organ morphogenesis	1348	4	4.34	0.63227
990	GO:0048532	anatomical structure arrangement	310	1	1	0.63265
991	GO:0006778	porphyrin-containing compound metabolic ...	311	1	1	0.63383
992	GO:0009813	flavonoid biosynthetic process	311	1	1	0.63383
993	GO:0048585	negative regulation of response to stimu...	670	2	2.16	0.63644
994	GO:0040007	growth	2357	7	7.59	0.63724
995	GO:0009734	auxin-activated signaling pathway	672	2	2.16	0.63805
996	GO:0033013	tetrapyrrole metabolic process	315	1	1.01	0.63854
997	GO:0090351	seedling development	673	2	2.17	0.63885
998	GO:0009787	regulation of abscisic acid-activated si...	318	1	1.02	0.64204
999	GO:1901419	regulation of response to alcohol	318	1	1.02	0.64204
1000	GO:1905957	regulation of cellular response to alcoh...	318	1	1.02	0.64204
1001	GO:0006839	mitochondrial transport	322	1	1.04	0.64664
1002	GO:0045859	regulation of protein kinase activity	325	1	1.05	0.65006
1003	GO:0016192	vesicle-mediated transport	1382	4	4.45	0.65156
1004	GO:0031349	positive regulation of defense response	327	1	1.05	0.65232
1005	GO:0051240	positive regulation of multicellular org...	327	1	1.05	0.65232
1006	GO:0006972	hyperosmotic response	329	1	1.06	0.65456
1007	GO:0021700	developmental maturation	693	2	2.23	0.65463
1008	GO:0090501	RNA phosphodiester bond hydrolysis	330	1	1.06	0.65568
1009	GO:0043549	regulation of kinase activity	331	1	1.07	0.65679
1010	GO:0009640	photomorphogenesis	332	1	1.07	0.65790
1011	GO:0010941	regulation of cell death	332	1	1.07	0.65790
1012	GO:0001932	regulation of protein phosphorylation	333	1	1.07	0.65901
1013	GO:0042445	hormone metabolic process	1054	3	3.39	0.66111
1014	GO:0045454	cell redox homeostasis	335	1	1.08	0.66121
1015	GO:0071214	cellular response to abiotic stimulus	704	2	2.27	0.66307
1016	GO:0104004	cellular response to environmental stimu...	704	2	2.27	0.66307
1017	GO:0000226	microtubule cytoskeleton organization	338	1	1.09	0.66448
1018	GO:0006643	membrane lipid metabolic process	339	1	1.09	0.66557
1019	GO:0051604	protein maturation	339	1	1.09	0.66557
1020	GO:0009626	plant-type hypersensitive response	340	1	1.09	0.66665
1021	GO:0006605	protein targeting	711	2	2.29	0.66836
1022	GO:0010119	regulation of stomatal movement	342	1	1.1	0.66880
1023	GO:0042430	indole-containing compound metabolic pro...	342	1	1.1	0.66880
1024	GO:0048646	anatomical structure formation involved ...	712	2	2.29	0.66911
1025	GO:0045490	pectin catabolic process	343	1	1.1	0.66987
1026	GO:0034050	host programmed cell death induced by sy...	345	1	1.11	0.67200
1027	GO:0046903	secretion	347	1	1.12	0.67412
1028	GO:0006955	immune response	1425	4	4.59	0.67497
1029	GO:0051606	detection of stimulus	348	1	1.12	0.67517
1030	GO:0042325	regulation of phosphorylation	352	1	1.13	0.67935
1031	GO:0009741	response to brassinosteroid	356	1	1.15	0.68348
1032	GO:0051338	regulation of transferase activity	363	1	1.17	0.69058
1033	GO:1905393	plant organ formation	364	1	1.17	0.69158
1034	GO:0051641	cellular localization	2487	7	8	0.69165
1035	GO:0071365	cellular response to auxin stimulus	743	2	2.39	0.69167
1036	GO:0006464	cellular protein modification process	7783	23	25.05	0.69790
1037	GO:0036211	protein modification process	7783	23	25.05	0.69790
1038	GO:0048316	seed development	2504	7	8.06	0.69837
1039	GO:0009812	flavonoid metabolic process	372	1	1.2	0.69947
1040	GO:0044403	symbiont process	373	1	1.2	0.70044
1041	GO:0051094	positive regulation of developmental pro...	373	1	1.2	0.70044
1042	GO:0031324	negative regulation of cellular metaboli...	1484	4	4.78	0.70529
1043	GO:0090697	post-embryonic plant organ morphogenesis	380	1	1.22	0.70716
1044	GO:0048527	lateral root development	381	1	1.23	0.70810
1045	GO:0061024	membrane organization	382	1	1.23	0.70905
1046	GO:0009826	unidimensional cell growth	1137	3	3.66	0.71027
1047	GO:0007165	signal transduction	6207	18	19.98	0.71134
1048	GO:0070727	cellular macromolecule localization	1848	5	5.95	0.71160
1049	GO:0044260	cellular macromolecule metabolic process	22537	69	72.54	0.71179
1050	GO:0009965	leaf morphogenesis	386	1	1.24	0.71280
1051	GO:0046907	intracellular transport	1851	5	5.96	0.71293
1052	GO:0010243	response to organonitrogen compound	774	2	2.49	0.71296
1053	GO:0009642	response to light intensity	399	1	1.28	0.72464
1054	GO:0006497	protein lipidation	400	1	1.29	0.72553
1055	GO:0042158	lipoprotein biosynthetic process	400	1	1.29	0.72553
1056	GO:0090305	nucleic acid phosphodiester bond hydroly...	400	1	1.29	0.72553
1057	GO:0023052	signaling	6265	18	20.17	0.72578
1058	GO:0045892	negative regulation of transcription, DN...	796	2	2.56	0.72731
1059	GO:0009725	response to hormone	6605	19	21.26	0.72834
1060	GO:0006886	intracellular protein transport	1541	4	4.96	0.73260
1061	GO:1901698	response to nitrogen compound	1180	3	3.8	0.73351
1062	GO:0098656	anion transmembrane transport	807	2	2.6	0.73426
1063	GO:0009719	response to endogenous stimulus	6631	19	21.34	0.73449
1064	GO:0009892	negative regulation of metabolic process	1904	5	6.13	0.73563
1065	GO:0008202	steroid metabolic process	412	1	1.33	0.73600
1066	GO:0045088	regulation of innate immune response	412	1	1.33	0.73600
1067	GO:0002376	immune system process	1551	4	4.99	0.73719
1068	GO:0000902	cell morphogenesis	1562	4	5.03	0.74217
1069	GO:0048869	cellular developmental process	3317	9	10.68	0.74415
1070	GO:0033036	macromolecule localization	3325	9	10.7	0.74666
1071	GO:0042157	lipoprotein metabolic process	425	1	1.37	0.74690
1072	GO:0008654	phospholipid biosynthetic process	436	1	1.4	0.75576
1073	GO:0051649	establishment of localization in cell	1955	5	6.29	0.75622
1074	GO:0048528	post-embryonic root development	438	1	1.41	0.75734
1075	GO:0009856	pollination	848	2	2.73	0.75884
1076	GO:0044706	multi-multicellular organism process	848	2	2.73	0.75884
1077	GO:0010154	fruit development	2670	7	8.59	0.75888
1078	GO:0016054	organic acid catabolic process	444	1	1.43	0.76202
1079	GO:0046395	carboxylic acid catabolic process	444	1	1.43	0.76202
1080	GO:0043412	macromolecule modification	8432	24	27.14	0.76727
1081	GO:0016071	mRNA metabolic process	1251	3	4.03	0.76864
1082	GO:0018205	peptidyl-lysine modification	456	1	1.47	0.77110
1083	GO:1902679	negative regulation of RNA biosynthetic ...	871	2	2.8	0.77175
1084	GO:1903507	negative regulation of nucleic acid-temp...	871	2	2.8	0.77175
1085	GO:0009308	amine metabolic process	457	1	1.47	0.77184
1086	GO:0015031	protein transport	2365	6	7.61	0.77535
1087	GO:0048589	developmental growth	1640	4	5.28	0.77547
1088	GO:0006260	DNA replication	468	1	1.51	0.77984
1089	GO:0019684	photosynthesis, light reaction	471	1	1.52	0.78197
1090	GO:0060560	developmental growth involved in morphog...	1281	3	4.12	0.78232
1091	GO:0045184	establishment of protein localization	2388	6	7.69	0.78310
1092	GO:0051253	negative regulation of RNA metabolic pro...	893	2	2.87	0.78354
1093	GO:0019220	regulation of phosphate metabolic proces...	474	1	1.53	0.78408
1094	GO:0051174	regulation of phosphorus metabolic proce...	474	1	1.53	0.78408
1095	GO:0006575	cellular modified amino acid metabolic p...	476	1	1.53	0.78548
1096	GO:0032989	cellular component morphogenesis	1694	4	5.45	0.79647
1097	GO:0009653	anatomical structure morphogenesis	3500	9	11.27	0.79743
1098	GO:0009451	RNA modification	501	1	1.61	0.80219
1099	GO:0009860	pollen tube growth	501	1	1.61	0.80219
1100	GO:0043543	protein acylation	507	1	1.63	0.80601
1101	GO:0006869	lipid transport	508	1	1.64	0.80664
1102	GO:0007275	multicellular organism development	10313	29	33.19	0.80847
1103	GO:0007166	cell surface receptor signaling pathway	511	1	1.64	0.80851
1104	GO:1901564	organonitrogen compound metabolic proces...	17159	50	55.23	0.80873
1105	GO:0034613	cellular protein localization	1741	4	5.6	0.81345
1106	GO:0010605	negative regulation of macromolecule met...	1748	4	5.63	0.81588
1107	GO:0006399	tRNA metabolic process	529	1	1.7	0.81938
1108	GO:0031399	regulation of protein modification proce...	532	1	1.71	0.82113
1109	GO:0043170	macromolecule metabolic process	26566	79	85.51	0.82587
1110	GO:0009416	response to light stimulus	2531	6	8.15	0.82681
1111	GO:0051172	negative regulation of nitrogen compound...	1398	3	4.5	0.82942
1112	GO:0009059	macromolecule biosynthetic process	14089	40	45.35	0.83192
1113	GO:0051276	chromosome organization	1405	3	4.52	0.83194
1114	GO:0008104	protein localization	2552	6	8.21	0.83260
1115	GO:1901566	organonitrogen compound biosynthetic pro...	6092	16	19.61	0.83343
1116	GO:0045935	positive regulation of nucleobase-contai...	1006	2	3.24	0.83602
1117	GO:0065007	biological regulation	20927	61	67.36	0.83673
1118	GO:0010629	negative regulation of gene expression	1421	3	4.57	0.83758
1119	GO:0019748	secondary metabolic process	1424	3	4.58	0.83862
1120	GO:0015833	peptide transport	2590	6	8.34	0.84269
1121	GO:0035821	modification of morphology or physiology...	579	1	1.86	0.84645
1122	GO:0007017	microtubule-based process	584	1	1.88	0.84892
1123	GO:0009314	response to radiation	2621	6	8.44	0.85055
1124	GO:0042886	amide transport	2626	6	8.45	0.85179
1125	GO:0040029	regulation of gene expression, epigeneti...	591	1	1.9	0.85232
1126	GO:0071407	cellular response to organic cyclic comp...	593	1	1.91	0.85327
1127	GO:0034660	ncRNA metabolic process	1051	2	3.38	0.85352
1128	GO:0090696	post-embryonic plant organ development	595	1	1.92	0.85423
1129	GO:0031325	positive regulation of cellular metaboli...	1475	3	4.75	0.85544
1130	GO:0042440	pigment metabolic process	600	1	1.93	0.85657
1131	GO:0032501	multicellular organismal process	10996	30	35.39	0.85906
1132	GO:0008299	isoprenoid biosynthetic process	612	1	1.97	0.86206
1133	GO:2000113	negative regulation of cellular macromol...	1076	2	3.46	0.86249
1134	GO:0048609	multicellular organismal reproductive pr...	617	1	1.99	0.86428
1135	GO:0019438	aromatic compound biosynthetic process	11709	32	37.69	0.86474
1136	GO:0044085	cellular component biogenesis	3801	9	12.23	0.86659
1137	GO:0009909	regulation of flower development	637	1	2.05	0.87283
1138	GO:0034645	cellular macromolecule biosynthetic proc...	13776	38	44.34	0.87328
1139	GO:0032504	multicellular organism reproduction	643	1	2.07	0.87528
1140	GO:0048868	pollen tube development	644	1	2.07	0.87569
1141	GO:0009893	positive regulation of metabolic process	1549	3	4.99	0.87712
1142	GO:0048584	positive regulation of response to stimu...	655	1	2.11	0.88005
1143	GO:0009555	pollen development	1132	2	3.64	0.88080
1144	GO:0048229	gametophyte development	1565	3	5.04	0.88141
1145	GO:0006979	response to oxidative stress	1576	3	5.07	0.88429
1146	GO:0010558	negative regulation of macromolecule bio...	1151	2	3.7	0.88648
1147	GO:0000302	response to reactive oxygen species	676	1	2.18	0.88797
1148	GO:0006396	RNA processing	2003	4	6.45	0.88805
1149	GO:0048588	developmental cell growth	695	1	2.24	0.89469
1150	GO:0009620	response to fungus	1624	3	5.23	0.89611
1151	GO:0006720	isoprenoid metabolic process	701	1	2.26	0.89672
1152	GO:0007010	cytoskeleton organization	701	1	2.26	0.89672
1153	GO:0006725	cellular aromatic compound metabolic pro...	16353	45	52.64	0.89906
1154	GO:0019222	regulation of metabolic process	11694	31	37.64	0.89979
1155	GO:0016043	cellular component organization	8280	21	26.65	0.90019
1156	GO:0031327	negative regulation of cellular biosynth...	1202	2	3.87	0.90052
1157	GO:0032502	developmental process	12071	32	38.85	0.90357
1158	GO:0072594	establishment of protein localization to...	727	1	2.34	0.90510
1159	GO:0009890	negative regulation of biosynthetic proc...	1222	2	3.93	0.90557
1160	GO:0019538	protein metabolic process	13135	35	42.28	0.90848
1161	GO:1901360	organic cyclic compound metabolic proces...	16814	46	54.12	0.90993
1162	GO:0034470	ncRNA processing	748	1	2.41	0.91137
1163	GO:1901362	organic cyclic compound biosynthetic pro...	12162	32	39.15	0.91182
1164	GO:0006996	organelle organization	4144	9	13.34	0.92089
1165	GO:0009639	response to red or far red light	788	1	2.54	0.92220
1166	GO:0048856	anatomical structure development	11631	30	37.44	0.92421
1167	GO:0010608	posttranscriptional regulation of gene e...	803	1	2.58	0.92591
1168	GO:0006139	nucleobase-containing compound metabolic...	14713	39	47.36	0.92698
1169	GO:0009888	tissue development	2218	4	7.14	0.92840
1170	GO:0048831	regulation of shoot system development	815	1	2.62	0.92875
1171	GO:0033365	protein localization to organelle	818	1	2.63	0.92944
1172	GO:0046483	heterocycle metabolic process	15765	42	50.74	0.93024
1173	GO:0031323	regulation of cellular metabolic process	11029	28	35.5	0.93068
1174	GO:0031347	regulation of defense response	826	1	2.66	0.93126
1175	GO:0050832	defense response to fungus	1346	2	4.33	0.93192
1176	GO:0050794	regulation of cellular process	16798	45	54.07	0.93236
1177	GO:0032268	regulation of cellular protein metabolic...	1358	2	4.37	0.93406
1178	GO:0044419	interspecies interaction between organis...	848	1	2.73	0.93601
1179	GO:0050790	regulation of catalytic activity	848	1	2.73	0.93601
1180	GO:0051173	positive regulation of nitrogen compound...	1371	2	4.41	0.93631
1181	GO:0045087	innate immune response	1377	2	4.43	0.93733
1182	GO:0071840	cellular component organization or bioge...	9384	23	30.2	0.93755
1183	GO:0080090	regulation of primary metabolic process	10781	27	34.7	0.93775
1184	GO:0051246	regulation of protein metabolic process	1388	2	4.47	0.93915
1185	GO:0010604	positive regulation of macromolecule met...	1391	2	4.48	0.93964
1186	GO:0050789	regulation of biological process	18591	50	59.84	0.94030
1187	GO:0044267	cellular protein metabolic process	11525	29	37.1	0.94129
1188	GO:0045893	positive regulation of transcription, DN...	909	1	2.93	0.94756
1189	GO:1902680	positive regulation of RNA biosynthetic ...	909	1	2.93	0.94756
1190	GO:1903508	positive regulation of nucleic acid-temp...	909	1	2.93	0.94756
1191	GO:0034654	nucleobase-containing compound biosynthe...	10595	26	34.1	0.94831
1192	GO:0048518	positive regulation of biological proces...	2804	5	9.03	0.94920
1193	GO:0048507	meristem development	921	1	2.96	0.94957
1194	GO:0018130	heterocycle biosynthetic process	11323	28	36.45	0.95013
1195	GO:0051254	positive regulation of RNA metabolic pro...	939	1	3.02	0.95245
1196	GO:0019219	regulation of nucleobase-containing comp...	9366	22	30.15	0.95876
1197	GO:0070647	protein modification by small protein co...	2472	4	7.96	0.95893
1198	GO:0010557	positive regulation of macromolecule bio...	986	1	3.17	0.95921
1199	GO:0071705	nitrogen compound transport	3346	6	10.77	0.96039
1200	GO:0006351	transcription, DNA-templated	9401	22	30.26	0.96058
1201	GO:0010628	positive regulation of gene expression	1003	1	3.23	0.96142
1202	GO:2000241	regulation of reproductive process	1014	1	3.26	0.96278
1203	GO:0097659	nucleic acid-templated transcription	9522	22	30.65	0.96635
1204	GO:0048522	positive regulation of cellular process	2103	3	6.77	0.96666
1205	GO:0032774	RNA biosynthetic process	9544	22	30.72	0.96731
1206	GO:0018193	peptidyl-amino acid modification	1054	1	3.39	0.96734
1207	GO:0031328	positive regulation of cellular biosynth...	1058	1	3.41	0.96776
1208	GO:0009891	positive regulation of biosynthetic proc...	1076	1	3.46	0.96960
1209	GO:0080134	regulation of response to stress	1076	1	3.46	0.96960
1210	GO:0009889	regulation of biosynthetic process	10026	23	32.27	0.97221
1211	GO:0006355	regulation of transcription, DNA-templat...	8963	20	28.85	0.97316
1212	GO:0042254	ribosome biogenesis	1121	1	3.61	0.97376
1213	GO:1903506	regulation of nucleic acid-templated tra...	9056	20	29.15	0.97647
1214	GO:2001141	regulation of RNA biosynthetic process	9056	20	29.15	0.97647
1215	GO:0022607	cellular component assembly	2287	3	7.36	0.97898
1216	GO:0051252	regulation of RNA metabolic process	9187	20	29.57	0.98051
1217	GO:0051171	regulation of nitrogen compound metaboli...	10658	24	34.3	0.98075
1218	GO:0009793	embryo development ending in seed dorman...	1813	2	5.84	0.98112
1219	GO:0048580	regulation of post-embryonic development	1224	1	3.94	0.98127
1220	GO:0006807	nitrogen compound metabolic process	28953	78	93.19	0.98140
1221	GO:0060255	regulation of macromolecule metabolic pr...	11079	25	35.66	0.98225
1222	GO:0048366	leaf development	1290	1	4.15	0.98492
1223	GO:0022613	ribonucleoprotein complex biogenesis	1386	1	4.46	0.98899
1224	GO:0031326	regulation of cellular biosynthetic proc...	9956	21	32.05	0.98922
1225	GO:2000112	regulation of cellular macromolecule bio...	9648	20	31.05	0.99027
1226	GO:0090304	nucleic acid metabolic process	13319	30	42.87	0.99031
1227	GO:0034641	cellular nitrogen compound metabolic pro...	18358	44	59.09	0.99170
1228	GO:0010556	regulation of macromolecule biosynthetic...	9751	20	31.39	0.99172
1229	GO:0010468	regulation of gene expression	10179	21	32.76	0.99236
1230	GO:0009790	embryo development	2222	2	7.15	0.99416
1231	GO:2000026	regulation of multicellular organismal d...	1589	1	5.11	0.99435
1232	GO:0032446	protein modification by small protein co...	2340	2	7.53	0.99586
1233	GO:0016070	RNA metabolic process	12127	25	39.03	0.99623
1234	GO:0051239	regulation of multicellular organismal p...	1726	1	5.56	0.99640
1235	GO:0044271	cellular nitrogen compound biosynthetic ...	14088	30	45.35	0.99684
1236	GO:0043603	cellular amide metabolic process	3473	3	11.18	0.99914
1237	GO:0016567	protein ubiquitination	2235	1	7.19	0.99933
1238	GO:0050793	regulation of developmental process	2265	1	7.29	0.99940
1239	GO:0043604	amide biosynthetic process	2988	2	9.62	0.99940
1240	GO:0010467	gene expression	14373	26	46.26	0.99985
1241	GO:0006412	translation	2828	1	9.1	0.99991
1242	GO:0043043	peptide biosynthetic process	2861	1	9.21	0.99992
1243	GO:0006518	peptide metabolic process	3237	1	10.42	0.99998
1244	GO:0008150	biological_process	76739	247	247	1.00000
1245	GO:0000002	mitochondrial genome maintenance	12	0	0.04	1.00000
1246	GO:0000012	single strand break repair	4	0	0.01	1.00000
1247	GO:0000023	maltose metabolic process	18	0	0.06	1.00000
1248	GO:0000024	maltose biosynthetic process	6	0	0.02	1.00000
1249	GO:0000025	maltose catabolic process	7	0	0.02	1.00000
1250	GO:0000027	ribosomal large subunit assembly	131	0	0.42	1.00000
1251	GO:0000028	ribosomal small subunit assembly	92	0	0.3	1.00000
1252	GO:0000032	cell wall mannoprotein biosynthetic proc...	4	0	0.01	1.00000
1253	GO:0000045	autophagosome assembly	10	0	0.03	1.00000
1254	GO:0000050	urea cycle	2	0	0.01	1.00000
1255	GO:0000054	ribosomal subunit export from nucleus	11	0	0.04	1.00000
1256	GO:0000055	ribosomal large subunit export from nucl...	11	0	0.04	1.00000
1257	GO:0000056	ribosomal small subunit export from nucl...	2	0	0.01	1.00000
1258	GO:0000060	protein import into nucleus, translocati...	36	0	0.12	1.00000
1259	GO:0000070	mitotic sister chromatid segregation	87	0	0.28	1.00000
1260	GO:0000076	DNA replication checkpoint	17	0	0.05	1.00000
1261	GO:0000077	DNA damage checkpoint	15	0	0.05	1.00000
1262	GO:0000082	G1/S transition of mitotic cell cycle	19	0	0.06	1.00000
1263	GO:0000086	G2/M transition of mitotic cell cycle	63	0	0.2	1.00000
1264	GO:0000087	mitotic M phase	5	0	0.02	1.00000
1265	GO:0000098	sulfur amino acid catabolic process	10	0	0.03	1.00000
1266	GO:0000105	histidine biosynthetic process	43	0	0.14	1.00000
1267	GO:0000122	negative regulation of transcription by ...	66	0	0.21	1.00000
1268	GO:0000154	rRNA modification	42	0	0.14	1.00000
1269	GO:0000162	tryptophan biosynthetic process	74	0	0.24	1.00000
1270	GO:0000165	MAPK cascade	122	0	0.39	1.00000
1271	GO:0000169	activation of MAPK activity involved in ...	2	0	0.01	1.00000
1272	GO:0000183	chromatin silencing at rDNA	6	0	0.02	1.00000
1273	GO:0000184	nuclear-transcribed mRNA catabolic proce...	52	0	0.17	1.00000
1274	GO:0000186	activation of MAPKK activity	17	0	0.05	1.00000
1275	GO:0000187	activation of MAPK activity	2	0	0.01	1.00000
1276	GO:0000209	protein polyubiquitination	292	0	0.94	1.00000
1277	GO:0000212	meiotic spindle organization	16	0	0.05	1.00000
1278	GO:0000237	leptotene	2	0	0.01	1.00000
1279	GO:0000238	zygotene	2	0	0.01	1.00000
1280	GO:0000244	spliceosomal tri-snRNP complex assembly	28	0	0.09	1.00000
1281	GO:0000245	spliceosomal complex assembly	91	0	0.29	1.00000
1282	GO:0000266	mitochondrial fission	30	0	0.1	1.00000
1283	GO:0000270	peptidoglycan metabolic process	2	0	0.01	1.00000
1284	GO:0000279	M phase	7	0	0.02	1.00000
1285	GO:0000288	nuclear-transcribed mRNA catabolic proce...	100	0	0.32	1.00000
1286	GO:0000289	nuclear-transcribed mRNA poly(A) tail sh...	31	0	0.1	1.00000
1287	GO:0000290	deadenylation-dependent decapping of nuc...	15	0	0.05	1.00000
1288	GO:0000291	nuclear-transcribed mRNA catabolic proce...	21	0	0.07	1.00000
1289	GO:0000301	retrograde transport, vesicle recycling ...	8	0	0.03	1.00000
1290	GO:0000303	response to superoxide	73	0	0.23	1.00000
1291	GO:0000304	response to singlet oxygen	35	0	0.11	1.00000
1292	GO:0000305	response to oxygen radical	73	0	0.23	1.00000
1293	GO:0000338	protein deneddylation	18	0	0.06	1.00000
1294	GO:0000349	generation of catalytic spliceosome for ...	9	0	0.03	1.00000
1295	GO:0000350	generation of catalytic spliceosome for ...	6	0	0.02	1.00000
1296	GO:0000354	cis assembly of pre-catalytic spliceosom...	2	0	0.01	1.00000
1297	GO:0000372	Group I intron splicing	2	0	0.01	1.00000
1298	GO:0000373	Group II intron splicing	26	0	0.08	1.00000
1299	GO:0000375	RNA splicing, via transesterification re...	486	0	1.56	1.00000
1300	GO:0000376	RNA splicing, via transesterification re...	2	0	0.01	1.00000
1301	GO:0000377	RNA splicing, via transesterification re...	486	0	1.56	1.00000
1302	GO:0000379	tRNA-type intron splice site recognition...	3	0	0.01	1.00000
1303	GO:0000380	alternative mRNA splicing, via spliceoso...	59	0	0.19	1.00000
1304	GO:0000381	regulation of alternative mRNA splicing,...	21	0	0.07	1.00000
1305	GO:0000387	spliceosomal snRNP assembly	71	0	0.23	1.00000
1306	GO:0000389	mRNA 3'-splice site recognition	3	0	0.01	1.00000
1307	GO:0000393	spliceosomal conformational changes to g...	15	0	0.05	1.00000
1308	GO:0000394	RNA splicing, via endonucleolytic cleava...	29	0	0.09	1.00000
1309	GO:0000395	mRNA 5'-splice site recognition	7	0	0.02	1.00000
1310	GO:0000398	mRNA splicing, via spliceosome	462	0	1.49	1.00000
1311	GO:0000412	histone peptidyl-prolyl isomerization	7	0	0.02	1.00000
1312	GO:0000413	protein peptidyl-prolyl isomerization	115	0	0.37	1.00000
1313	GO:0000422	autophagy of mitochondrion	3	0	0.01	1.00000
1314	GO:0000447	endonucleolytic cleavage in ITS1 to sepa...	28	0	0.09	1.00000
1315	GO:0000451	rRNA 2'-O-methylation	10	0	0.03	1.00000
1316	GO:0000453	enzyme-directed rRNA 2'-O-methylation	10	0	0.03	1.00000
1317	GO:0000455	enzyme-directed rRNA pseudouridine synth...	9	0	0.03	1.00000
1318	GO:0000459	exonucleolytic trimming involved in rRNA...	14	0	0.05	1.00000
1319	GO:0000460	maturation of 5.8S rRNA	54	0	0.17	1.00000
1320	GO:0000461	endonucleolytic cleavage to generate mat...	21	0	0.07	1.00000
1321	GO:0000462	maturation of SSU-rRNA from tricistronic...	84	0	0.27	1.00000
1322	GO:0000463	maturation of LSU-rRNA from tricistronic...	38	0	0.12	1.00000
1323	GO:0000466	maturation of 5.8S rRNA from tricistroni...	48	0	0.15	1.00000
1324	GO:0000467	exonucleolytic trimming to generate matu...	14	0	0.05	1.00000
1325	GO:0000469	cleavage involved in rRNA processing	60	0	0.19	1.00000
1326	GO:0000470	maturation of LSU-rRNA	40	0	0.13	1.00000
1327	GO:0000478	endonucleolytic cleavage involved in rRN...	41	0	0.13	1.00000
1328	GO:0000479	endonucleolytic cleavage of tricistronic...	28	0	0.09	1.00000
1329	GO:0000488	maturation of LSU-rRNA from tetracistron...	2	0	0.01	1.00000
1330	GO:0000489	maturation of SSU-rRNA from tetracistron...	2	0	0.01	1.00000
1331	GO:0000491	small nucleolar ribonucleoprotein comple...	4	0	0.01	1.00000
1332	GO:0000492	box C/D snoRNP assembly	4	0	0.01	1.00000
1333	GO:0000578	embryonic axis specification	56	0	0.18	1.00000
1334	GO:0000706	meiotic DNA double-strand break processi...	4	0	0.01	1.00000
1335	GO:0000707	meiotic DNA recombinase assembly	6	0	0.02	1.00000
1336	GO:0000715	nucleotide-excision repair, DNA damage r...	6	0	0.02	1.00000
1337	GO:0000719	photoreactive repair	8	0	0.03	1.00000
1338	GO:0000723	telomere maintenance	125	0	0.4	1.00000
1339	GO:0000726	non-recombinational repair	41	0	0.13	1.00000
1340	GO:0000727	double-strand break repair via break-ind...	7	0	0.02	1.00000
1341	GO:0000729	DNA double-strand break processing	12	0	0.04	1.00000
1342	GO:0000730	DNA recombinase assembly	23	0	0.07	1.00000
1343	GO:0000731	DNA synthesis involved in DNA repair	15	0	0.05	1.00000
1344	GO:0000737	DNA catabolic process, endonucleolytic	6	0	0.02	1.00000
1345	GO:0000738	DNA catabolic process, exonucleolytic	2	0	0.01	1.00000
1346	GO:0000769	syncytium formation by mitosis without c...	8	0	0.03	1.00000
1347	GO:0000820	regulation of glutamine family amino aci...	11	0	0.04	1.00000
1348	GO:0000821	regulation of arginine metabolic process	3	0	0.01	1.00000
1349	GO:0000912	assembly of actomyosin apparatus involve...	21	0	0.07	1.00000
1350	GO:0000914	phragmoplast assembly	21	0	0.07	1.00000
1351	GO:0000917	division septum assembly	17	0	0.05	1.00000
1352	GO:0000918	division septum site selection	3	0	0.01	1.00000
1353	GO:0000919	cell plate assembly	59	0	0.19	1.00000
1354	GO:0000956	nuclear-transcribed mRNA catabolic proce...	193	0	0.62	1.00000
1355	GO:0000957	mitochondrial RNA catabolic process	7	0	0.02	1.00000
1356	GO:0000959	mitochondrial RNA metabolic process	81	0	0.26	1.00000
1357	GO:0000963	mitochondrial RNA processing	13	0	0.04	1.00000
1358	GO:0000966	RNA 5'-end processing	10	0	0.03	1.00000
1359	GO:0000972	transcription-dependent tethering of RNA...	12	0	0.04	1.00000
1360	GO:0000973	posttranscriptional tethering of RNA pol...	12	0	0.04	1.00000
1361	GO:0001060	transcription by RNA polymerase V	2	0	0.01	1.00000
1362	GO:0001112	DNA-templated transcriptional open compl...	5	0	0.02	1.00000
1363	GO:0001113	transcriptional open complex formation a...	5	0	0.02	1.00000
1364	GO:0001120	protein-DNA complex remodeling	5	0	0.02	1.00000
1365	GO:0001172	transcription, RNA-templated	28	0	0.09	1.00000
1366	GO:0001408	guanine nucleotide transport	3	0	0.01	1.00000
1367	GO:0001504	neurotransmitter uptake	9	0	0.03	1.00000
1368	GO:0001505	regulation of neurotransmitter levels	155	0	0.5	1.00000
1369	GO:0001510	RNA methylation	134	0	0.43	1.00000
1370	GO:0001522	pseudouridine synthesis	65	0	0.21	1.00000
1371	GO:0001558	regulation of cell growth	245	0	0.79	1.00000
1372	GO:0001560	regulation of cell growth by extracellul...	7	0	0.02	1.00000
1373	GO:0001561	fatty acid alpha-oxidation	6	0	0.02	1.00000
1374	GO:0001578	microtubule bundle formation	15	0	0.05	1.00000
1375	GO:0001682	tRNA 5'-leader removal	8	0	0.03	1.00000
1376	GO:0001709	cell fate determination	24	0	0.08	1.00000
1377	GO:0001731	formation of translation preinitiation c...	60	0	0.19	1.00000
1378	GO:0001732	formation of cytoplasmic translation ini...	2	0	0.01	1.00000
1379	GO:0001736	establishment of planar polarity	13	0	0.04	1.00000
1380	GO:0001738	morphogenesis of a polarized epithelium	13	0	0.04	1.00000
1381	GO:0001763	morphogenesis of a branching structure	96	0	0.31	1.00000
1382	GO:0001778	plasma membrane repair	2	0	0.01	1.00000
1383	GO:0001789	G-protein coupled receptor signaling pat...	2	0	0.01	1.00000
1384	GO:0001881	receptor recycling	4	0	0.01	1.00000
1385	GO:0001887	selenium compound metabolic process	14	0	0.05	1.00000
1386	GO:0001906	cell killing	475	0	1.53	1.00000
1387	GO:0001927	exocyst assembly	7	0	0.02	1.00000
1388	GO:0001933	negative regulation of protein phosphory...	47	0	0.15	1.00000
1389	GO:0001934	positive regulation of protein phosphory...	156	0	0.5	1.00000
1390	GO:0001944	vasculature development	96	0	0.31	1.00000
1391	GO:0002009	morphogenesis of an epithelium	13	0	0.04	1.00000
1392	GO:0002084	protein depalmitoylation	25	0	0.08	1.00000
1393	GO:0002097	tRNA wobble base modification	30	0	0.1	1.00000
1394	GO:0002098	tRNA wobble uridine modification	27	0	0.09	1.00000
1395	GO:0002100	tRNA wobble adenosine to inosine editing	3	0	0.01	1.00000
1396	GO:0002103	endonucleolytic cleavage of tetracistron...	5	0	0.02	1.00000
1397	GO:0002119	nematode larval development	7	0	0.02	1.00000
1398	GO:0002128	tRNA nucleoside ribose methylation	2	0	0.01	1.00000
1399	GO:0002143	tRNA wobble position uridine thiolation	4	0	0.01	1.00000
1400	GO:0002164	larval development	7	0	0.02	1.00000
1401	GO:0002181	cytoplasmic translation	220	0	0.71	1.00000
1402	GO:0002182	cytoplasmic translational elongation	10	0	0.03	1.00000
1403	GO:0002183	cytoplasmic translational initiation	62	0	0.2	1.00000
1404	GO:0002213	defense response to insect	103	0	0.33	1.00000
1405	GO:0002215	defense response to nematode	4	0	0.01	1.00000
1406	GO:0002218	activation of innate immune response	198	0	0.64	1.00000
1407	GO:0002220	innate immune response activating cell s...	2	0	0.01	1.00000
1408	GO:0002221	pattern recognition receptor signaling p...	8	0	0.03	1.00000
1409	GO:0002229	defense response to oomycetes	65	0	0.21	1.00000
1410	GO:0002230	positive regulation of defense response ...	22	0	0.07	1.00000
1411	GO:0002238	response to molecule of fungal origin	10	0	0.03	1.00000
1412	GO:0002239	response to oomycetes	90	0	0.29	1.00000
1413	GO:0002240	response to molecule of oomycetes origin	9	0	0.03	1.00000
1414	GO:0002252	immune effector process	239	0	0.77	1.00000
1415	GO:0002253	activation of immune response	198	0	0.64	1.00000
1416	GO:0002429	immune response-activating cell surface ...	2	0	0.01	1.00000
1417	GO:0002679	respiratory burst involved in defense re...	21	0	0.07	1.00000
1418	GO:0002697	regulation of immune effector process	42	0	0.14	1.00000
1419	GO:0002698	negative regulation of immune effector p...	6	0	0.02	1.00000
1420	GO:0002752	cell surface pattern recognition recepto...	2	0	0.01	1.00000
1421	GO:0002757	immune response-activating signal transd...	8	0	0.03	1.00000
1422	GO:0002758	innate immune response-activating signal...	8	0	0.03	1.00000
1423	GO:0002764	immune response-regulating signaling pat...	16	0	0.05	1.00000
1424	GO:0002768	immune response-regulating cell surface ...	2	0	0.01	1.00000
1425	GO:0002790	peptide secretion	93	0	0.3	1.00000
1426	GO:0002831	regulation of response to biotic stimulu...	197	0	0.63	1.00000
1427	GO:0002832	negative regulation of response to bioti...	37	0	0.12	1.00000
1428	GO:0002833	positive regulation of response to bioti...	52	0	0.17	1.00000
1429	GO:0002938	tRNA guanine ribose methylation	2	0	0.01	1.00000
1430	GO:0002943	tRNA dihydrouridine synthesis	10	0	0.03	1.00000
1431	GO:0002949	tRNA threonylcarbamoyladenosine modifica...	4	0	0.01	1.00000
1432	GO:0003032	detection of oxygen	19	0	0.06	1.00000
1433	GO:0003156	regulation of animal organ formation	5	0	0.02	1.00000
1434	GO:0003333	amino acid transmembrane transport	89	0	0.29	1.00000
1435	GO:0005513	detection of calcium ion	27	0	0.09	1.00000
1436	GO:0005986	sucrose biosynthetic process	60	0	0.19	1.00000
1437	GO:0005993	trehalose catabolic process	5	0	0.02	1.00000
1438	GO:0005997	xylulose metabolic process	2	0	0.01	1.00000
1439	GO:0006000	fructose metabolic process	21	0	0.07	1.00000
1440	GO:0006002	fructose 6-phosphate metabolic process	41	0	0.13	1.00000
1441	GO:0006003	fructose 2,6-bisphosphate metabolic proc...	6	0	0.02	1.00000
1442	GO:0006004	fucose metabolic process	6	0	0.02	1.00000
1443	GO:0006005	L-fucose biosynthetic process	2	0	0.01	1.00000
1444	GO:0006007	glucose catabolic process	5	0	0.02	1.00000
1445	GO:0006011	UDP-glucose metabolic process	13	0	0.04	1.00000
1446	GO:0006013	mannose metabolic process	22	0	0.07	1.00000
1447	GO:0006014	D-ribose metabolic process	50	0	0.16	1.00000
1448	GO:0006020	inositol metabolic process	46	0	0.15	1.00000
1449	GO:0006021	inositol biosynthetic process	19	0	0.06	1.00000
1450	GO:0006022	aminoglycan metabolic process	97	0	0.31	1.00000
1451	GO:0006023	aminoglycan biosynthetic process	27	0	0.09	1.00000
1452	GO:0006024	glycosaminoglycan biosynthetic process	27	0	0.09	1.00000
1453	GO:0006026	aminoglycan catabolic process	70	0	0.23	1.00000
1454	GO:0006029	proteoglycan metabolic process	17	0	0.05	1.00000
1455	GO:0006030	chitin metabolic process	70	0	0.23	1.00000
1456	GO:0006032	chitin catabolic process	70	0	0.23	1.00000
1457	GO:0006040	amino sugar metabolic process	113	0	0.36	1.00000
1458	GO:0006041	glucosamine metabolic process	4	0	0.01	1.00000
1459	GO:0006042	glucosamine biosynthetic process	4	0	0.01	1.00000
1460	GO:0006044	N-acetylglucosamine metabolic process	4	0	0.01	1.00000
1461	GO:0006047	UDP-N-acetylglucosamine metabolic proces...	25	0	0.08	1.00000
1462	GO:0006048	UDP-N-acetylglucosamine biosynthetic pro...	25	0	0.08	1.00000
1463	GO:0006056	mannoprotein metabolic process	4	0	0.01	1.00000
1464	GO:0006057	mannoprotein biosynthetic process	4	0	0.01	1.00000
1465	GO:0006059	hexitol metabolic process	2	0	0.01	1.00000
1466	GO:0006063	uronic acid metabolic process	10	0	0.03	1.00000
1467	GO:0006065	UDP-glucuronate biosynthetic process	14	0	0.05	1.00000
1468	GO:0006072	glycerol-3-phosphate metabolic process	28	0	0.09	1.00000
1469	GO:0006074	(1->3)-beta-D-glucan metabolic process	66	0	0.21	1.00000
1470	GO:0006075	(1->3)-beta-D-glucan biosynthetic proces...	59	0	0.19	1.00000
1471	GO:0006076	(1->3)-beta-D-glucan catabolic process	7	0	0.02	1.00000
1472	GO:0006080	substituted mannan metabolic process	2	0	0.01	1.00000
1473	GO:0006083	acetate metabolic process	5	0	0.02	1.00000
1474	GO:0006097	glyoxylate cycle	34	0	0.11	1.00000
1475	GO:0006104	succinyl-CoA metabolic process	10	0	0.03	1.00000
1476	GO:0006105	succinate metabolic process	19	0	0.06	1.00000
1477	GO:0006106	fumarate metabolic process	9	0	0.03	1.00000
1478	GO:0006107	oxaloacetate metabolic process	6	0	0.02	1.00000
1479	GO:0006110	regulation of glycolytic process	3	0	0.01	1.00000
1480	GO:0006114	glycerol biosynthetic process	6	0	0.02	1.00000
1481	GO:0006116	NADH oxidation	6	0	0.02	1.00000
1482	GO:0006121	mitochondrial electron transport, succin...	27	0	0.09	1.00000
1483	GO:0006122	mitochondrial electron transport, ubiqui...	32	0	0.1	1.00000
1484	GO:0006123	mitochondrial electron transport, cytoch...	7	0	0.02	1.00000
1485	GO:0006127	glycerophosphate shuttle	6	0	0.02	1.00000
1486	GO:0006140	regulation of nucleotide metabolic proce...	22	0	0.07	1.00000
1487	GO:0006148	inosine catabolic process	8	0	0.03	1.00000
1488	GO:0006152	purine nucleoside catabolic process	19	0	0.06	1.00000
1489	GO:0006154	adenosine catabolic process	5	0	0.02	1.00000
1490	GO:0006166	purine ribonucleoside salvage	11	0	0.04	1.00000
1491	GO:0006167	AMP biosynthetic process	32	0	0.1	1.00000
1492	GO:0006168	adenine salvage	17	0	0.05	1.00000
1493	GO:0006169	adenosine salvage	9	0	0.03	1.00000
1494	GO:0006175	dATP biosynthetic process	3	0	0.01	1.00000
1495	GO:0006176	dATP biosynthetic process from ADP	3	0	0.01	1.00000
1496	GO:0006177	GMP biosynthetic process	9	0	0.03	1.00000
1497	GO:0006178	guanine salvage	2	0	0.01	1.00000
1498	GO:0006182	cGMP biosynthetic process	7	0	0.02	1.00000
1499	GO:0006183	GTP biosynthetic process	6	0	0.02	1.00000
1500	GO:0006188	IMP biosynthetic process	46	0	0.15	1.00000
1501	GO:0006189	'de novo' IMP biosynthetic process	39	0	0.13	1.00000
1502	GO:0006195	purine nucleotide catabolic process	4	0	0.01	1.00000
1503	GO:0006203	dGTP catabolic process	4	0	0.01	1.00000
1504	GO:0006206	pyrimidine nucleobase metabolic process	98	0	0.32	1.00000
1505	GO:0006207	'de novo' pyrimidine nucleobase biosynth...	40	0	0.13	1.00000
1506	GO:0006208	pyrimidine nucleobase catabolic process	13	0	0.04	1.00000
1507	GO:0006212	uracil catabolic process	13	0	0.04	1.00000
1508	GO:0006213	pyrimidine nucleoside metabolic process	120	0	0.39	1.00000
1509	GO:0006216	cytidine catabolic process	9	0	0.03	1.00000
1510	GO:0006218	uridine catabolic process	6	0	0.02	1.00000
1511	GO:0006220	pyrimidine nucleotide metabolic process	94	0	0.3	1.00000
1512	GO:0006221	pyrimidine nucleotide biosynthetic proce...	88	0	0.28	1.00000
1513	GO:0006222	UMP biosynthetic process	39	0	0.13	1.00000
1514	GO:0006226	dUMP biosynthetic process	2	0	0.01	1.00000
1515	GO:0006228	UTP biosynthetic process	6	0	0.02	1.00000
1516	GO:0006231	dTMP biosynthetic process	8	0	0.03	1.00000
1517	GO:0006241	CTP biosynthetic process	29	0	0.09	1.00000
1518	GO:0006264	mitochondrial DNA replication	4	0	0.01	1.00000
1519	GO:0006266	DNA ligation	11	0	0.04	1.00000
1520	GO:0006268	DNA unwinding involved in DNA replicatio...	37	0	0.12	1.00000
1521	GO:0006269	DNA replication, synthesis of RNA primer	18	0	0.06	1.00000
1522	GO:0006270	DNA replication initiation	49	0	0.16	1.00000
1523	GO:0006271	DNA strand elongation involved in DNA re...	18	0	0.06	1.00000
1524	GO:0006273	lagging strand elongation	5	0	0.02	1.00000
1525	GO:0006275	regulation of DNA replication	93	0	0.3	1.00000
1526	GO:0006278	RNA-dependent DNA biosynthetic process	41	0	0.13	1.00000
1527	GO:0006279	premeiotic DNA replication	5	0	0.02	1.00000
1528	GO:0006282	regulation of DNA repair	23	0	0.07	1.00000
1529	GO:0006284	base-excision repair	65	0	0.21	1.00000
1530	GO:0006287	base-excision repair, gap-filling	2	0	0.01	1.00000
1531	GO:0006289	nucleotide-excision repair	68	0	0.22	1.00000
1532	GO:0006294	nucleotide-excision repair, preincision ...	2	0	0.01	1.00000
1533	GO:0006296	nucleotide-excision repair, DNA incision...	2	0	0.01	1.00000
1534	GO:0006297	nucleotide-excision repair, DNA gap fill...	2	0	0.01	1.00000
1535	GO:0006301	postreplication repair	46	0	0.15	1.00000
1536	GO:0006303	double-strand break repair via nonhomolo...	33	0	0.11	1.00000
1537	GO:0006304	DNA modification	187	0	0.6	1.00000
1538	GO:0006305	DNA alkylation	166	0	0.53	1.00000
1539	GO:0006306	DNA methylation	166	0	0.53	1.00000
1540	GO:0006308	DNA catabolic process	25	0	0.08	1.00000
1541	GO:0006311	meiotic gene conversion	4	0	0.01	1.00000
1542	GO:0006323	DNA packaging	160	0	0.51	1.00000
1543	GO:0006325	chromatin organization	921	0	2.96	1.00000
1544	GO:0006333	chromatin assembly or disassembly	169	0	0.54	1.00000
1545	GO:0006334	nucleosome assembly	97	0	0.31	1.00000
1546	GO:0006336	DNA replication-independent nucleosome a...	4	0	0.01	1.00000
1547	GO:0006338	chromatin remodeling	126	0	0.41	1.00000
1548	GO:0006342	chromatin silencing	204	0	0.66	1.00000
1549	GO:0006344	maintenance of chromatin silencing	9	0	0.03	1.00000
1550	GO:0006346	methylation-dependent chromatin silencin...	64	0	0.21	1.00000
1551	GO:0006349	regulation of gene expression by genetic...	67	0	0.22	1.00000
1552	GO:0006352	DNA-templated transcription, initiation	211	0	0.68	1.00000
1553	GO:0006353	DNA-templated transcription, termination	27	0	0.09	1.00000
1554	GO:0006354	DNA-templated transcription, elongation	78	0	0.25	1.00000
1555	GO:0006357	regulation of transcription by RNA polym...	447	0	1.44	1.00000
1556	GO:0006359	regulation of transcription by RNA polym...	15	0	0.05	1.00000
1557	GO:0006360	transcription by RNA polymerase I	6	0	0.02	1.00000
1558	GO:0006364	rRNA processing	455	0	1.46	1.00000
1559	GO:0006367	transcription initiation from RNA polyme...	71	0	0.23	1.00000
1560	GO:0006368	transcription elongation from RNA polyme...	36	0	0.12	1.00000
1561	GO:0006369	termination of RNA polymerase II transcr...	4	0	0.01	1.00000
1562	GO:0006370	7-methylguanosine mRNA capping	24	0	0.08	1.00000
1563	GO:0006376	mRNA splice site selection	26	0	0.08	1.00000
1564	GO:0006378	mRNA polyadenylation	45	0	0.14	1.00000
1565	GO:0006382	adenosine to inosine editing	3	0	0.01	1.00000
1566	GO:0006383	transcription by RNA polymerase III	26	0	0.08	1.00000
1567	GO:0006384	transcription initiation from RNA polyme...	7	0	0.02	1.00000
1568	GO:0006388	tRNA splicing, via endonucleolytic cleav...	15	0	0.05	1.00000
1569	GO:0006401	RNA catabolic process	297	0	0.96	1.00000
1570	GO:0006402	mRNA catabolic process	238	0	0.77	1.00000
1571	GO:0006403	RNA localization	279	0	0.9	1.00000
1572	GO:0006405	RNA export from nucleus	133	0	0.43	1.00000
1573	GO:0006406	mRNA export from nucleus	82	0	0.26	1.00000
1574	GO:0006407	rRNA export from nucleus	20	0	0.06	1.00000
1575	GO:0006409	tRNA export from nucleus	10	0	0.03	1.00000
1576	GO:0006413	translational initiation	384	0	1.24	1.00000
1577	GO:0006414	translational elongation	281	0	0.9	1.00000
1578	GO:0006415	translational termination	55	0	0.18	1.00000
1579	GO:0006417	regulation of translation	641	0	2.06	1.00000
1580	GO:0006420	arginyl-tRNA aminoacylation	10	0	0.03	1.00000
1581	GO:0006421	asparaginyl-tRNA aminoacylation	17	0	0.05	1.00000
1582	GO:0006422	aspartyl-tRNA aminoacylation	10	0	0.03	1.00000
1583	GO:0006423	cysteinyl-tRNA aminoacylation	13	0	0.04	1.00000
1584	GO:0006424	glutamyl-tRNA aminoacylation	26	0	0.08	1.00000
1585	GO:0006425	glutaminyl-tRNA aminoacylation	9	0	0.03	1.00000
1586	GO:0006426	glycyl-tRNA aminoacylation	13	0	0.04	1.00000
1587	GO:0006427	histidyl-tRNA aminoacylation	7	0	0.02	1.00000
1588	GO:0006428	isoleucyl-tRNA aminoacylation	13	0	0.04	1.00000
1589	GO:0006429	leucyl-tRNA aminoacylation	5	0	0.02	1.00000
1590	GO:0006430	lysyl-tRNA aminoacylation	12	0	0.04	1.00000
1591	GO:0006431	methionyl-tRNA aminoacylation	5	0	0.02	1.00000
1592	GO:0006432	phenylalanyl-tRNA aminoacylation	21	0	0.07	1.00000
1593	GO:0006433	prolyl-tRNA aminoacylation	18	0	0.06	1.00000
1594	GO:0006434	seryl-tRNA aminoacylation	10	0	0.03	1.00000
1595	GO:0006435	threonyl-tRNA aminoacylation	9	0	0.03	1.00000
1596	GO:0006436	tryptophanyl-tRNA aminoacylation	16	0	0.05	1.00000
1597	GO:0006438	valyl-tRNA aminoacylation	2	0	0.01	1.00000
1598	GO:0006446	regulation of translational initiation	116	0	0.37	1.00000
1599	GO:0006448	regulation of translational elongation	26	0	0.08	1.00000
1600	GO:0006449	regulation of translational termination	12	0	0.04	1.00000
1601	GO:0006450	regulation of translational fidelity	7	0	0.02	1.00000
1602	GO:0006452	translational frameshifting	12	0	0.04	1.00000
1603	GO:0006465	signal peptide processing	76	0	0.24	1.00000
1604	GO:0006469	negative regulation of protein kinase ac...	43	0	0.14	1.00000
1605	GO:0006470	protein dephosphorylation	488	0	1.57	1.00000
1606	GO:0006471	protein ADP-ribosylation	18	0	0.06	1.00000
1607	GO:0006473	protein acetylation	162	0	0.52	1.00000
1608	GO:0006474	N-terminal protein amino acid acetylatio...	20	0	0.06	1.00000
1609	GO:0006475	internal protein amino acid acetylation	142	0	0.46	1.00000
1610	GO:0006476	protein deacetylation	88	0	0.28	1.00000
1611	GO:0006479	protein methylation	243	0	0.78	1.00000
1612	GO:0006481	C-terminal protein methylation	2	0	0.01	1.00000
1613	GO:0006482	protein demethylation	19	0	0.06	1.00000
1614	GO:0006488	dolichol-linked oligosaccharide biosynth...	10	0	0.03	1.00000
1615	GO:0006490	oligosaccharide-lipid intermediate biosy...	17	0	0.05	1.00000
1616	GO:0006491	N-glycan processing	36	0	0.12	1.00000
1617	GO:0006493	protein O-linked glycosylation	26	0	0.08	1.00000
1618	GO:0006501	C-terminal protein lipidation	3	0	0.01	1.00000
1619	GO:0006505	GPI anchor metabolic process	70	0	0.23	1.00000
1620	GO:0006506	GPI anchor biosynthetic process	53	0	0.17	1.00000
1621	GO:0006513	protein monoubiquitination	20	0	0.06	1.00000
1622	GO:0006515	protein quality control for misfolded or...	27	0	0.09	1.00000
1623	GO:0006516	glycoprotein catabolic process	21	0	0.07	1.00000
1624	GO:0006517	protein deglycosylation	19	0	0.06	1.00000
1625	GO:0006521	regulation of cellular amino acid metabo...	78	0	0.25	1.00000
1626	GO:0006522	alanine metabolic process	26	0	0.08	1.00000
1627	GO:0006524	alanine catabolic process	26	0	0.08	1.00000
1628	GO:0006526	arginine biosynthetic process	48	0	0.15	1.00000
1629	GO:0006527	arginine catabolic process	10	0	0.03	1.00000
1630	GO:0006528	asparagine metabolic process	35	0	0.11	1.00000
1631	GO:0006529	asparagine biosynthetic process	23	0	0.07	1.00000
1632	GO:0006530	asparagine catabolic process	12	0	0.04	1.00000
1633	GO:0006536	glutamate metabolic process	78	0	0.25	1.00000
1634	GO:0006537	glutamate biosynthetic process	16	0	0.05	1.00000
1635	GO:0006538	glutamate catabolic process	11	0	0.04	1.00000
1636	GO:0006540	glutamate decarboxylation to succinate	11	0	0.04	1.00000
1637	GO:0006544	glycine metabolic process	79	0	0.25	1.00000
1638	GO:0006545	glycine biosynthetic process	21	0	0.07	1.00000
1639	GO:0006546	glycine catabolic process	37	0	0.12	1.00000
1640	GO:0006547	histidine metabolic process	43	0	0.14	1.00000
1641	GO:0006549	isoleucine metabolic process	61	0	0.2	1.00000
1642	GO:0006551	leucine metabolic process	64	0	0.21	1.00000
1643	GO:0006552	leucine catabolic process	16	0	0.05	1.00000
1644	GO:0006553	lysine metabolic process	73	0	0.23	1.00000
1645	GO:0006554	lysine catabolic process	15	0	0.05	1.00000
1646	GO:0006555	methionine metabolic process	106	0	0.34	1.00000
1647	GO:0006556	S-adenosylmethionine biosynthetic proces...	14	0	0.05	1.00000
1648	GO:0006557	S-adenosylmethioninamine biosynthetic pr...	21	0	0.07	1.00000
1649	GO:0006558	L-phenylalanine metabolic process	59	0	0.19	1.00000
1650	GO:0006559	L-phenylalanine catabolic process	32	0	0.1	1.00000
1651	GO:0006560	proline metabolic process	62	0	0.2	1.00000
1652	GO:0006561	proline biosynthetic process	46	0	0.15	1.00000
1653	GO:0006562	proline catabolic process	12	0	0.04	1.00000
1654	GO:0006564	L-serine biosynthetic process	18	0	0.06	1.00000
1655	GO:0006566	threonine metabolic process	56	0	0.18	1.00000
1656	GO:0006567	threonine catabolic process	10	0	0.03	1.00000
1657	GO:0006568	tryptophan metabolic process	104	0	0.33	1.00000
1658	GO:0006569	tryptophan catabolic process	12	0	0.04	1.00000
1659	GO:0006570	tyrosine metabolic process	22	0	0.07	1.00000
1660	GO:0006571	tyrosine biosynthetic process	10	0	0.03	1.00000
1661	GO:0006572	tyrosine catabolic process	12	0	0.04	1.00000
1662	GO:0006573	valine metabolic process	55	0	0.18	1.00000
1663	GO:0006574	valine catabolic process	19	0	0.06	1.00000
1664	GO:0006577	amino-acid betaine metabolic process	7	0	0.02	1.00000
1665	GO:0006578	amino-acid betaine biosynthetic process	7	0	0.02	1.00000
1666	GO:0006580	ethanolamine metabolic process	6	0	0.02	1.00000
1667	GO:0006586	indolalkylamine metabolic process	104	0	0.33	1.00000
1668	GO:0006591	ornithine metabolic process	11	0	0.04	1.00000
1669	GO:0006593	ornithine catabolic process	4	0	0.01	1.00000
1670	GO:0006597	spermine biosynthetic process	28	0	0.09	1.00000
1671	GO:0006598	polyamine catabolic process	16	0	0.05	1.00000
1672	GO:0006606	protein import into nucleus	160	0	0.51	1.00000
1673	GO:0006607	NLS-bearing protein import into nucleus	45	0	0.14	1.00000
1674	GO:0006610	ribosomal protein import into nucleus	16	0	0.05	1.00000
1675	GO:0006611	protein export from nucleus	149	0	0.48	1.00000
1676	GO:0006612	protein targeting to membrane	209	0	0.67	1.00000
1677	GO:0006613	cotranslational protein targeting to mem...	40	0	0.13	1.00000
1678	GO:0006614	SRP-dependent cotranslational protein ta...	40	0	0.13	1.00000
1679	GO:0006617	SRP-dependent cotranslational protein ta...	17	0	0.05	1.00000
1680	GO:0006620	posttranslational protein targeting to e...	39	0	0.13	1.00000
1681	GO:0006621	protein retention in ER lumen	28	0	0.09	1.00000
1682	GO:0006625	protein targeting to peroxisome	48	0	0.15	1.00000
1683	GO:0006626	protein targeting to mitochondrion	153	0	0.49	1.00000
1684	GO:0006627	protein processing involved in protein t...	32	0	0.1	1.00000
1685	GO:0006635	fatty acid beta-oxidation	147	0	0.47	1.00000
1686	GO:0006638	neutral lipid metabolic process	141	0	0.45	1.00000
1687	GO:0006639	acylglycerol metabolic process	141	0	0.45	1.00000
1688	GO:0006641	triglyceride metabolic process	121	0	0.39	1.00000
1689	GO:0006642	triglyceride mobilization	4	0	0.01	1.00000
1690	GO:0006646	phosphatidylethanolamine biosynthetic pr...	37	0	0.12	1.00000
1691	GO:0006649	phospholipid transfer to membrane	3	0	0.01	1.00000
1692	GO:0006651	diacylglycerol biosynthetic process	18	0	0.06	1.00000
1693	GO:0006655	phosphatidylglycerol biosynthetic proces...	31	0	0.1	1.00000
1694	GO:0006656	phosphatidylcholine biosynthetic process	28	0	0.09	1.00000
1695	GO:0006658	phosphatidylserine metabolic process	10	0	0.03	1.00000
1696	GO:0006659	phosphatidylserine biosynthetic process	10	0	0.03	1.00000
1697	GO:0006661	phosphatidylinositol biosynthetic proces...	92	0	0.3	1.00000
1698	GO:0006662	glycerol ether metabolic process	3	0	0.01	1.00000
1699	GO:0006665	sphingolipid metabolic process	130	0	0.42	1.00000
1700	GO:0006670	sphingosine metabolic process	5	0	0.02	1.00000
1701	GO:0006671	phytosphingosine metabolic process	5	0	0.02	1.00000
1702	GO:0006672	ceramide metabolic process	40	0	0.13	1.00000
1703	GO:0006677	glycosylceramide metabolic process	25	0	0.08	1.00000
1704	GO:0006678	glucosylceramide metabolic process	11	0	0.04	1.00000
1705	GO:0006680	glucosylceramide catabolic process	11	0	0.04	1.00000
1706	GO:0006687	glycosphingolipid metabolic process	25	0	0.08	1.00000
1707	GO:0006694	steroid biosynthetic process	302	0	0.97	1.00000
1708	GO:0006695	cholesterol biosynthetic process	9	0	0.03	1.00000
1709	GO:0006706	steroid catabolic process	6	0	0.02	1.00000
1710	GO:0006714	sesquiterpenoid metabolic process	130	0	0.42	1.00000
1711	GO:0006721	terpenoid metabolic process	532	0	1.71	1.00000
1712	GO:0006722	triterpenoid metabolic process	28	0	0.09	1.00000
1713	GO:0006723	cuticle hydrocarbon biosynthetic process	13	0	0.04	1.00000
1714	GO:0006729	tetrahydrobiopterin biosynthetic process	13	0	0.04	1.00000
1715	GO:0006730	one-carbon metabolic process	128	0	0.41	1.00000
1716	GO:0006734	NADH metabolic process	15	0	0.05	1.00000
1717	GO:0006740	NADPH regeneration	6	0	0.02	1.00000
1718	GO:0006741	NADP biosynthetic process	13	0	0.04	1.00000
1719	GO:0006747	FAD biosynthetic process	2	0	0.01	1.00000
1720	GO:0006749	glutathione metabolic process	283	0	0.91	1.00000
1721	GO:0006750	glutathione biosynthetic process	21	0	0.07	1.00000
1722	GO:0006751	glutathione catabolic process	31	0	0.1	1.00000
1723	GO:0006768	biotin metabolic process	18	0	0.06	1.00000
1724	GO:0006771	riboflavin metabolic process	23	0	0.07	1.00000
1725	GO:0006772	thiamine metabolic process	32	0	0.1	1.00000
1726	GO:0006775	fat-soluble vitamin metabolic process	33	0	0.11	1.00000
1727	GO:0006777	Mo-molybdopterin cofactor biosynthetic p...	30	0	0.1	1.00000
1728	GO:0006779	porphyrin-containing compound biosynthet...	236	0	0.76	1.00000
1729	GO:0006780	uroporphyrinogen III biosynthetic proces...	2	0	0.01	1.00000
1730	GO:0006782	protoporphyrinogen IX biosynthetic proce...	47	0	0.15	1.00000
1731	GO:0006783	heme biosynthetic process	70	0	0.23	1.00000
1732	GO:0006784	heme a biosynthetic process	4	0	0.01	1.00000
1733	GO:0006788	heme oxidation	12	0	0.04	1.00000
1734	GO:0006791	sulfur utilization	6	0	0.02	1.00000
1735	GO:0006792	regulation of sulfur utilization	6	0	0.02	1.00000
1736	GO:0006801	superoxide metabolic process	69	0	0.22	1.00000
1737	GO:0006805	xenobiotic metabolic process	17	0	0.05	1.00000
1738	GO:0006808	regulation of nitrogen utilization	16	0	0.05	1.00000
1739	GO:0006809	nitric oxide biosynthetic process	18	0	0.06	1.00000
1740	GO:0006813	potassium ion transport	237	0	0.76	1.00000
1741	GO:0006814	sodium ion transport	199	0	0.64	1.00000
1742	GO:0006817	phosphate ion transport	128	0	0.41	1.00000
1743	GO:0006821	chloride transport	34	0	0.11	1.00000
1744	GO:0006824	cobalt ion transport	7	0	0.02	1.00000
1745	GO:0006825	copper ion transport	72	0	0.23	1.00000
1746	GO:0006829	zinc ion transport	136	0	0.44	1.00000
1747	GO:0006833	water transport	84	0	0.27	1.00000
1748	GO:0006835	dicarboxylic acid transport	87	0	0.28	1.00000
1749	GO:0006836	neurotransmitter transport	33	0	0.11	1.00000
1750	GO:0006849	plasma membrane pyruvate transport	4	0	0.01	1.00000
1751	GO:0006857	oligopeptide transport	272	0	0.88	1.00000
1752	GO:0006858	extracellular transport	6	0	0.02	1.00000
1753	GO:0006862	nucleotide transport	120	0	0.39	1.00000
1754	GO:0006863	purine nucleobase transport	69	0	0.22	1.00000
1755	GO:0006865	amino acid transport	277	0	0.89	1.00000
1756	GO:0006868	glutamine transport	10	0	0.03	1.00000
1757	GO:0006878	cellular copper ion homeostasis	35	0	0.11	1.00000
1758	GO:0006882	cellular zinc ion homeostasis	88	0	0.28	1.00000
1759	GO:0006883	cellular sodium ion homeostasis	19	0	0.06	1.00000
1760	GO:0006884	cell volume homeostasis	29	0	0.09	1.00000
1761	GO:0006887	exocytosis	252	0	0.81	1.00000
1762	GO:0006890	retrograde vesicle-mediated transport, G...	70	0	0.23	1.00000
1763	GO:0006891	intra-Golgi vesicle-mediated transport	127	0	0.41	1.00000
1764	GO:0006893	Golgi to plasma membrane transport	4	0	0.01	1.00000
1765	GO:0006897	endocytosis	233	0	0.75	1.00000
1766	GO:0006898	receptor-mediated endocytosis	25	0	0.08	1.00000
1767	GO:0006900	vesicle budding from membrane	49	0	0.16	1.00000
1768	GO:0006901	vesicle coating	6	0	0.02	1.00000
1769	GO:0006903	vesicle targeting	16	0	0.05	1.00000
1770	GO:0006904	vesicle docking involved in exocytosis	138	0	0.44	1.00000
1771	GO:0006906	vesicle fusion	73	0	0.23	1.00000
1772	GO:0006907	pinocytosis	4	0	0.01	1.00000
1773	GO:0006909	phagocytosis	21	0	0.07	1.00000
1774	GO:0006913	nucleocytoplasmic transport	372	0	1.2	1.00000
1775	GO:0006928	movement of cell or subcellular componen...	226	0	0.73	1.00000
1776	GO:0006935	chemotaxis	86	0	0.28	1.00000
1777	GO:0006949	syncytium formation	60	0	0.19	1.00000
1778	GO:0006968	cellular defense response	23	0	0.07	1.00000
1779	GO:0006971	hypotonic response	11	0	0.04	1.00000
1780	GO:0006982	response to lipid hydroperoxide	4	0	0.01	1.00000
1781	GO:0006983	ER overload response	9	0	0.03	1.00000
1782	GO:0006984	ER-nucleus signaling pathway	12	0	0.04	1.00000
1783	GO:0006986	response to unfolded protein	45	0	0.14	1.00000
1784	GO:0006987	activation of signaling protein activity...	3	0	0.01	1.00000
1785	GO:0006990	positive regulation of transcription fro...	2	0	0.01	1.00000
1786	GO:0006991	response to sterol depletion	3	0	0.01	1.00000
1787	GO:0006998	nuclear envelope organization	9	0	0.03	1.00000
1788	GO:0006999	nuclear pore organization	20	0	0.06	1.00000
1789	GO:0007000	nucleolus organization	11	0	0.04	1.00000
1790	GO:0007004	telomere maintenance via telomerase	13	0	0.04	1.00000
1791	GO:0007005	mitochondrion organization	321	0	1.03	1.00000
1792	GO:0007006	mitochondrial membrane organization	49	0	0.16	1.00000
1793	GO:0007007	inner mitochondrial membrane organizatio...	36	0	0.12	1.00000
1794	GO:0007009	plasma membrane organization	21	0	0.07	1.00000
1795	GO:0007015	actin filament organization	249	0	0.8	1.00000
1796	GO:0007018	microtubule-based movement	158	0	0.51	1.00000
1797	GO:0007019	microtubule depolymerization	22	0	0.07	1.00000
1798	GO:0007020	microtubule nucleation	47	0	0.15	1.00000
1799	GO:0007021	tubulin complex assembly	26	0	0.08	1.00000
1800	GO:0007023	post-chaperonin tubulin folding pathway	3	0	0.01	1.00000
1801	GO:0007026	negative regulation of microtubule depol...	5	0	0.02	1.00000
1802	GO:0007029	endoplasmic reticulum organization	46	0	0.15	1.00000
1803	GO:0007030	Golgi organization	66	0	0.21	1.00000
1804	GO:0007031	peroxisome organization	113	0	0.36	1.00000
1805	GO:0007032	endosome organization	48	0	0.15	1.00000
1806	GO:0007033	vacuole organization	110	0	0.35	1.00000
1807	GO:0007035	vacuolar acidification	11	0	0.04	1.00000
1808	GO:0007043	cell-cell junction assembly	22	0	0.07	1.00000
1809	GO:0007044	cell-substrate junction assembly	15	0	0.05	1.00000
1810	GO:0007045	cell-substrate adherens junction assembl...	15	0	0.05	1.00000
1811	GO:0007050	cell cycle arrest	17	0	0.05	1.00000
1812	GO:0007051	spindle organization	123	0	0.4	1.00000
1813	GO:0007052	mitotic spindle organization	54	0	0.17	1.00000
1814	GO:0007060	male meiosis chromosome segregation	2	0	0.01	1.00000
1815	GO:0007062	sister chromatid cohesion	87	0	0.28	1.00000
1816	GO:0007063	regulation of sister chromatid cohesion	17	0	0.05	1.00000
1817	GO:0007064	mitotic sister chromatid cohesion	10	0	0.03	1.00000
1818	GO:0007065	male meiosis sister chromatid cohesion	5	0	0.02	1.00000
1819	GO:0007066	female meiosis sister chromatid cohesion	5	0	0.02	1.00000
1820	GO:0007076	mitotic chromosome condensation	21	0	0.07	1.00000
1821	GO:0007088	regulation of mitotic nuclear division	60	0	0.19	1.00000
1822	GO:0007091	metaphase/anaphase transition of mitotic...	39	0	0.13	1.00000
1823	GO:0007094	mitotic spindle assembly checkpoint	24	0	0.08	1.00000
1824	GO:0007095	mitotic G2 DNA damage checkpoint	2	0	0.01	1.00000
1825	GO:0007098	centrosome cycle	19	0	0.06	1.00000
1826	GO:0007112	male meiosis cytokinesis	9	0	0.03	1.00000
1827	GO:0007113	endomitotic cell cycle	6	0	0.02	1.00000
1828	GO:0007128	meiotic prophase I	2	0	0.01	1.00000
1829	GO:0007130	synaptonemal complex assembly	8	0	0.03	1.00000
1830	GO:0007135	meiosis II	61	0	0.2	1.00000
1831	GO:0007140	male meiotic nuclear division	64	0	0.21	1.00000
1832	GO:0007141	male meiosis I	2	0	0.01	1.00000
1833	GO:0007142	male meiosis II	4	0	0.01	1.00000
1834	GO:0007143	female meiotic nuclear division	21	0	0.07	1.00000
1835	GO:0007155	cell adhesion	87	0	0.28	1.00000
1836	GO:0007160	cell-matrix adhesion	19	0	0.06	1.00000
1837	GO:0007163	establishment or maintenance of cell pol...	25	0	0.08	1.00000
1838	GO:0007164	establishment of tissue polarity	26	0	0.08	1.00000
1839	GO:0007167	enzyme linked receptor protein signaling...	460	0	1.48	1.00000
1840	GO:0007169	transmembrane receptor protein tyrosine ...	460	0	1.48	1.00000
1841	GO:0007172	signal complex assembly	2	0	0.01	1.00000
1842	GO:0007186	G-protein coupled receptor signaling pat...	87	0	0.28	1.00000
1843	GO:0007187	G-protein coupled receptor signaling pat...	18	0	0.06	1.00000
1844	GO:0007188	adenylate cyclase-modulating G-protein c...	18	0	0.06	1.00000
1845	GO:0007202	activation of phospholipase C activity	2	0	0.01	1.00000
1846	GO:0007204	positive regulation of cytosolic calcium...	4	0	0.01	1.00000
1847	GO:0007205	protein kinase C-activating G-protein co...	43	0	0.14	1.00000
1848	GO:0007219	Notch signaling pathway	15	0	0.05	1.00000
1849	GO:0007263	nitric oxide mediated signal transductio...	4	0	0.01	1.00000
1850	GO:0007265	Ras protein signal transduction	10	0	0.03	1.00000
1851	GO:0007266	Rho protein signal transduction	6	0	0.02	1.00000
1852	GO:0007267	cell-cell signaling	120	0	0.39	1.00000
1853	GO:0007276	gamete generation	251	0	0.81	1.00000
1854	GO:0007281	germ cell development	4	0	0.01	1.00000
1855	GO:0007283	spermatogenesis	4	0	0.01	1.00000
1856	GO:0007286	spermatid development	4	0	0.01	1.00000
1857	GO:0007292	female gamete generation	49	0	0.16	1.00000
1858	GO:0007338	single fertilization	41	0	0.13	1.00000
1859	GO:0007530	sex determination	3	0	0.01	1.00000
1860	GO:0007568	aging	622	0	2	1.00000
1861	GO:0007569	cell aging	20	0	0.06	1.00000
1862	GO:0007584	response to nutrient	110	0	0.35	1.00000
1863	GO:0007602	phototransduction	170	0	0.55	1.00000
1864	GO:0008037	cell recognition	57	0	0.18	1.00000
1865	GO:0008053	mitochondrial fusion	12	0	0.04	1.00000
1866	GO:0008064	regulation of actin polymerization or de...	150	0	0.48	1.00000
1867	GO:0008154	actin polymerization or depolymerization	192	0	0.62	1.00000
1868	GO:0008156	negative regulation of DNA replication	40	0	0.13	1.00000
1869	GO:0008203	cholesterol metabolic process	9	0	0.03	1.00000
1870	GO:0008213	protein alkylation	243	0	0.78	1.00000
1871	GO:0008214	protein dealkylation	19	0	0.06	1.00000
1872	GO:0008215	spermine metabolic process	32	0	0.1	1.00000
1873	GO:0008216	spermidine metabolic process	51	0	0.16	1.00000
1874	GO:0008272	sulfate transport	69	0	0.22	1.00000
1875	GO:0008277	regulation of G-protein coupled receptor...	4	0	0.01	1.00000
1876	GO:0008283	cell proliferation	419	0	1.35	1.00000
1877	GO:0008284	positive regulation of cell proliferatio...	86	0	0.28	1.00000
1878	GO:0008285	negative regulation of cell proliferatio...	41	0	0.13	1.00000
1879	GO:0008295	spermidine biosynthetic process	33	0	0.11	1.00000
1880	GO:0008298	intracellular mRNA localization	12	0	0.04	1.00000
1881	GO:0008300	isoprenoid catabolic process	59	0	0.19	1.00000
1882	GO:0008334	histone mRNA metabolic process	5	0	0.02	1.00000
1883	GO:0008356	asymmetric cell division	62	0	0.2	1.00000
1884	GO:0008360	regulation of cell shape	69	0	0.22	1.00000
1885	GO:0008380	RNA splicing	717	0	2.31	1.00000
1886	GO:0008535	respiratory chain complex IV assembly	25	0	0.08	1.00000
1887	GO:0008593	regulation of Notch signaling pathway	2	0	0.01	1.00000
1888	GO:0008608	attachment of spindle microtubules to ki...	9	0	0.03	1.00000
1889	GO:0008612	peptidyl-lysine modification to peptidyl...	17	0	0.05	1.00000
1890	GO:0008614	pyridoxine metabolic process	13	0	0.04	1.00000
1891	GO:0008615	pyridoxine biosynthetic process	13	0	0.04	1.00000
1892	GO:0008618	7-methylguanosine metabolic process	5	0	0.02	1.00000
1893	GO:0008645	hexose transmembrane transport	15	0	0.05	1.00000
1894	GO:0008653	lipopolysaccharide metabolic process	9	0	0.03	1.00000
1895	GO:0008655	pyrimidine-containing compound salvage	54	0	0.17	1.00000
1896	GO:0009051	pentose-phosphate shunt, oxidative branc...	21	0	0.07	1.00000
1897	GO:0009052	pentose-phosphate shunt, non-oxidative b...	12	0	0.04	1.00000
1898	GO:0009061	anaerobic respiration	46	0	0.15	1.00000
1899	GO:0009062	fatty acid catabolic process	155	0	0.5	1.00000
1900	GO:0009063	cellular amino acid catabolic process	236	0	0.76	1.00000
1901	GO:0009065	glutamine family amino acid catabolic pr...	45	0	0.14	1.00000
1902	GO:0009066	aspartate family amino acid metabolic pr...	232	0	0.75	1.00000
1903	GO:0009067	aspartate family amino acid biosynthetic...	156	0	0.5	1.00000
1904	GO:0009068	aspartate family amino acid catabolic pr...	39	0	0.13	1.00000
1905	GO:0009071	serine family amino acid catabolic proce...	45	0	0.14	1.00000
1906	GO:0009074	aromatic amino acid family catabolic pro...	48	0	0.15	1.00000
1907	GO:0009078	pyruvate family amino acid metabolic pro...	26	0	0.08	1.00000
1908	GO:0009080	pyruvate family amino acid catabolic pro...	26	0	0.08	1.00000
1909	GO:0009083	branched-chain amino acid catabolic proc...	31	0	0.1	1.00000
1910	GO:0009085	lysine biosynthetic process	58	0	0.19	1.00000
1911	GO:0009086	methionine biosynthetic process	78	0	0.25	1.00000
1912	GO:0009087	methionine catabolic process	2	0	0.01	1.00000
1913	GO:0009088	threonine biosynthetic process	35	0	0.11	1.00000
1914	GO:0009089	lysine biosynthetic process via diaminop...	54	0	0.17	1.00000
1915	GO:0009092	homoserine metabolic process	7	0	0.02	1.00000
1916	GO:0009093	cysteine catabolic process	8	0	0.03	1.00000
1917	GO:0009094	L-phenylalanine biosynthetic process	27	0	0.09	1.00000
1918	GO:0009095	aromatic amino acid family biosynthetic ...	30	0	0.1	1.00000
1919	GO:0009097	isoleucine biosynthetic process	61	0	0.2	1.00000
1920	GO:0009098	leucine biosynthetic process	42	0	0.14	1.00000
1921	GO:0009099	valine biosynthetic process	34	0	0.11	1.00000
1922	GO:0009102	biotin biosynthetic process	18	0	0.06	1.00000
1923	GO:0009103	lipopolysaccharide biosynthetic process	9	0	0.03	1.00000
1924	GO:0009106	lipoate metabolic process	18	0	0.06	1.00000
1925	GO:0009107	lipoate biosynthetic process	18	0	0.06	1.00000
1926	GO:0009111	vitamin catabolic process	2	0	0.01	1.00000
1927	GO:0009113	purine nucleobase biosynthetic process	42	0	0.14	1.00000
1928	GO:0009116	nucleoside metabolic process	240	0	0.77	1.00000
1929	GO:0009119	ribonucleoside metabolic process	168	0	0.54	1.00000
1930	GO:0009129	pyrimidine nucleoside monophosphate meta...	56	0	0.18	1.00000
1931	GO:0009130	pyrimidine nucleoside monophosphate bios...	49	0	0.16	1.00000
1932	GO:0009143	nucleoside triphosphate catabolic proces...	6	0	0.02	1.00000
1933	GO:0009146	purine nucleoside triphosphate catabolic...	4	0	0.01	1.00000
1934	GO:0009147	pyrimidine nucleoside triphosphate metab...	29	0	0.09	1.00000
1935	GO:0009148	pyrimidine nucleoside triphosphate biosy...	29	0	0.09	1.00000
1936	GO:0009151	purine deoxyribonucleotide metabolic pro...	7	0	0.02	1.00000
1937	GO:0009153	purine deoxyribonucleotide biosynthetic ...	3	0	0.01	1.00000
1938	GO:0009155	purine deoxyribonucleotide catabolic pro...	4	0	0.01	1.00000
1939	GO:0009157	deoxyribonucleoside monophosphate biosyn...	17	0	0.05	1.00000
1940	GO:0009162	deoxyribonucleoside monophosphate metabo...	17	0	0.05	1.00000
1941	GO:0009163	nucleoside biosynthetic process	144	0	0.46	1.00000
1942	GO:0009164	nucleoside catabolic process	28	0	0.09	1.00000
1943	GO:0009173	pyrimidine ribonucleoside monophosphate ...	46	0	0.15	1.00000
1944	GO:0009174	pyrimidine ribonucleoside monophosphate ...	39	0	0.13	1.00000
1945	GO:0009176	pyrimidine deoxyribonucleoside monophosp...	10	0	0.03	1.00000
1946	GO:0009177	pyrimidine deoxyribonucleoside monophosp...	10	0	0.03	1.00000
1947	GO:0009186	deoxyribonucleoside diphosphate metaboli...	10	0	0.03	1.00000
1948	GO:0009187	cyclic nucleotide metabolic process	7	0	0.02	1.00000
1949	GO:0009190	cyclic nucleotide biosynthetic process	7	0	0.02	1.00000
1950	GO:0009200	deoxyribonucleoside triphosphate metabol...	15	0	0.05	1.00000
1951	GO:0009202	deoxyribonucleoside triphosphate biosynt...	9	0	0.03	1.00000
1952	GO:0009204	deoxyribonucleoside triphosphate catabol...	6	0	0.02	1.00000
1953	GO:0009208	pyrimidine ribonucleoside triphosphate m...	29	0	0.09	1.00000
1954	GO:0009209	pyrimidine ribonucleoside triphosphate b...	29	0	0.09	1.00000
1955	GO:0009215	purine deoxyribonucleoside triphosphate ...	7	0	0.02	1.00000
1956	GO:0009216	purine deoxyribonucleoside triphosphate ...	3	0	0.01	1.00000
1957	GO:0009217	purine deoxyribonucleoside triphosphate ...	4	0	0.01	1.00000
1958	GO:0009218	pyrimidine ribonucleotide metabolic proc...	64	0	0.21	1.00000
1959	GO:0009219	pyrimidine deoxyribonucleotide metabolic...	10	0	0.03	1.00000
1960	GO:0009220	pyrimidine ribonucleotide biosynthetic p...	64	0	0.21	1.00000
1961	GO:0009221	pyrimidine deoxyribonucleotide biosynthe...	10	0	0.03	1.00000
1962	GO:0009228	thiamine biosynthetic process	28	0	0.09	1.00000
1963	GO:0009229	thiamine diphosphate biosynthetic proces...	6	0	0.02	1.00000
1964	GO:0009231	riboflavin biosynthetic process	23	0	0.07	1.00000
1965	GO:0009233	menaquinone metabolic process	2	0	0.01	1.00000
1966	GO:0009234	menaquinone biosynthetic process	2	0	0.01	1.00000
1967	GO:0009235	cobalamin metabolic process	2	0	0.01	1.00000
1968	GO:0009236	cobalamin biosynthetic process	2	0	0.01	1.00000
1969	GO:0009245	lipid A biosynthetic process	12	0	0.04	1.00000
1970	GO:0009249	protein lipoylation	16	0	0.05	1.00000
1971	GO:0009252	peptidoglycan biosynthetic process	2	0	0.01	1.00000
1972	GO:0009256	10-formyltetrahydrofolate metabolic proc...	6	0	0.02	1.00000
1973	GO:0009257	10-formyltetrahydrofolate biosynthetic p...	6	0	0.02	1.00000
1974	GO:0009262	deoxyribonucleotide metabolic process	37	0	0.12	1.00000
1975	GO:0009263	deoxyribonucleotide biosynthetic process	29	0	0.09	1.00000
1976	GO:0009264	deoxyribonucleotide catabolic process	8	0	0.03	1.00000
1977	GO:0009265	2'-deoxyribonucleotide biosynthetic proc...	13	0	0.04	1.00000
1978	GO:0009268	response to pH	15	0	0.05	1.00000
1979	GO:0009270	response to humidity	4	0	0.01	1.00000
1980	GO:0009273	peptidoglycan-based cell wall biogenesis	2	0	0.01	1.00000
1981	GO:0009292	genetic transfer	100	0	0.32	1.00000
1982	GO:0009294	DNA mediated transformation	100	0	0.32	1.00000
1983	GO:0009298	GDP-mannose biosynthetic process	31	0	0.1	1.00000
1984	GO:0009299	mRNA transcription	28	0	0.09	1.00000
1985	GO:0009300	antisense RNA transcription	4	0	0.01	1.00000
1986	GO:0009301	snRNA transcription	4	0	0.01	1.00000
1987	GO:0009303	rRNA transcription	11	0	0.04	1.00000
1988	GO:0009304	tRNA transcription	4	0	0.01	1.00000
1989	GO:0009306	protein secretion	93	0	0.3	1.00000
1990	GO:0009310	amine catabolic process	28	0	0.09	1.00000
1991	GO:0009394	2'-deoxyribonucleotide metabolic process	17	0	0.05	1.00000
1992	GO:0009398	FMN biosynthetic process	3	0	0.01	1.00000
1993	GO:0009403	toxin biosynthetic process	100	0	0.32	1.00000
1994	GO:0009404	toxin metabolic process	257	0	0.83	1.00000
1995	GO:0009405	pathogenesis	16	0	0.05	1.00000
1996	GO:0009407	toxin catabolic process	157	0	0.51	1.00000
1997	GO:0009410	response to xenobiotic stimulus	29	0	0.09	1.00000
1998	GO:0009413	response to flooding	8	0	0.03	1.00000
1999	GO:0009423	chorismate biosynthetic process	23	0	0.07	1.00000
[truncated: 3,255 more rows]
