# Supplementary material for: Differences in Alternative Splicing between Yellow and Black-Seeded Rapeseed
Source: Plants (Basel). 2020 Jul 31;9(8):977. doi: 10.3390/plants9080977 (PMC7465011; doi:10.3390/plants9080977)
Supplement: Supplementary file 1 [file plants-09-00977-s001.zip › Supplementary Materials/Table S6/black module.xlsx]

## Sheet: black
SUID	AverageShortestPathLength	BetweennessCentrality	ClosenessCentrality	ClusteringCoefficient	Degree	Eccentricity	IsSingleNode	name	NeighborhoodConnectivity	NumberOfDirectedEdges	NumberOfUndirectedEdges	PartnerOfMultiEdgedNodePairs	Radiality	selected	SelfLoops	shared name	Stress	TopologicalCoefficient
134	1.22941	0.0625459	0.813397	0.350912	135	3	FALSE	BnaC07g35060D	49.6815	135	0	0	0.961765	FALSE	0	BnaC07g35060D	32246	0.299286
136	1.22941	0.0625459	0.813397	0.350912	135	3	FALSE	BnaA03g27640D	49.6815	135	0	0	0.961765	FALSE	0	BnaA03g27640D	32246	0.299286
236	1.22941	0.0625459	0.813397	0.350912	135	3	FALSE	BnaUnng03810D	49.6815	135	0	0	0.961765	FALSE	0	BnaUnng03810D	32246	0.299286
269	1.22941	0.0625459	0.813397	0.350912	135	3	FALSE	BnaC05g10710D	49.6815	135	0	0	0.961765	FALSE	0	BnaC05g10710D	32246	0.299286
283	1.3	0.0382688	0.769231	0.410194	125	4	FALSE	BnaA01g12520D	53.656	125	0	0	0.95	FALSE	0	BnaA01g12520D	22616	0.325188
202	1.31176	0.0466018	0.762332	0.40978	121	3	FALSE	BnaA01g18820D	53.7603	121	0	0	0.948039	FALSE	0	BnaA01g18820D	25426	0.323857
118	1.37647	0.0181193	0.726496	0.474241	113	4	FALSE	BnaC05g31760D	57.7168	113	0	0	0.937255	FALSE	0	BnaC05g31760D	15572	0.351932
146	1.38824	0.0172596	0.720339	0.486572	110	4	FALSE	BnaC08g49080D	58.5	110	0	0	0.935294	FALSE	0	BnaC08g49080D	15714	0.354545
126	1.4	0.0141897	0.714286	0.502718	109	4	FALSE	BnaC06g42660D	59.4312	109	0	0	0.933333	FALSE	0	BnaC06g42660D	13194	0.362385
265	1.40588	0.0183851	0.711297	0.498641	109	4	FALSE	BnaC04g35470D	58.9817	109	0	0	0.932353	FALSE	0	BnaC04g35470D	15170	0.361851
95	1.44118	0.0173906	0.693878	0.520351	104	4	FALSE	BnaA08g28680D	60.1058	104	0	0	0.926471	FALSE	0	BnaA08g28680D	13828	0.371023
212	1.44118	0.0174981	0.693878	0.520724	104	4	FALSE	BnaA03g60670D	60.0962	104	0	0	0.926471	FALSE	0	BnaA03g60670D	14276	0.370964
277	1.42941	0.0128117	0.699588	0.537715	104	4	FALSE	BnaA07g37170D	61.3365	104	0	0	0.928431	FALSE	0	BnaA07g37170D	12052	0.374003
204	1.45294	0.0130988	0.688259	0.533877	102	4	FALSE	BnaA09g34840D	60.8333	102	0	0	0.92451	FALSE	0	BnaA09g34840D	12520	0.375514
100	1.48235	0.00822504	0.674603	0.582904	97	4	FALSE	BnaA02g03440D	63.6495	97	0	0	0.919608	FALSE	0	BnaA02g03440D	9230	0.392898
234	1.48824	0.0221676	0.671937	0.546272	96	4	FALSE	BnaA05g13730D	62.0625	96	0	0	0.918627	FALSE	0	BnaA05g13730D	11676	0.385417
206	1.5	0.0108551	0.666667	0.580067	95	4	FALSE	BnaC08g01850D	63.4316	95	0	0	0.916667	FALSE	0	BnaC08g01850D	8568	0.393985
148	1.49412	0.0195686	0.669291	0.578074	93	4	FALSE	BnaC02g35490D	63.957	93	0	0	0.917647	FALSE	0	BnaC02g35490D	10372	0.392308
160	1.51176	0.00588218	0.661479	0.621357	92	4	FALSE	BnaC09g24870D	65.7826	92	0	0	0.914706	FALSE	0	BnaC09g24870D	6884	0.406065
216	1.51765	0.00985659	0.658915	0.57119	92	4	FALSE	BnaA09g15710D	62.6196	92	0	0	0.913725	FALSE	0	BnaA09g15710D	9330	0.388941
220	1.51765	0.00753897	0.658915	0.608791	91	4	FALSE	BnaA05g20150D	65.0769	91	0	0	0.913725	FALSE	0	BnaA05g20150D	8722	0.401709
224	1.52941	0.00856888	0.653846	0.587266	90	4	FALSE	BnaC08g26020D	63.5222	90	0	0	0.911765	FALSE	0	BnaC08g26020D	8820	0.394548
128	1.53529	0.0123972	0.651341	0.627681	89	4	FALSE	BnaC07g11070D	66.8202	89	0	0	0.910784	FALSE	0	BnaC07g11070D	8506	0.415032
194	1.53529	0.00890525	0.651341	0.585036	89	4	FALSE	BnaA10g01510D	63.382	89	0	0	0.910784	FALSE	0	BnaA10g01510D	9514	0.393677
208	1.52353	0.00841608	0.656371	0.594229	89	4	FALSE	BnaC04g17600D	64.764	89	0	0	0.912745	FALSE	0	BnaC04g17600D	8414	0.397325
180	1.53529	0.00805748	0.651341	0.60371	88	4	FALSE	BnaC06g27920D	64.6477	88	0	0	0.910784	FALSE	0	BnaC06g27920D	8388	0.39906
275	1.54706	0.00480162	0.646388	0.66638	84	4	FALSE	BnaA01g23680D	68.9643	84	0	0	0.908824	FALSE	0	BnaA01g23680D	5484	0.420514
158	1.54706	0.0162379	0.646388	0.54834	83	3	FALSE	BnaA03g03080D	61.1205	83	0	0	0.908824	FALSE	0	BnaA03g03080D	12626	0.372686
200	1.55882	0.00691568	0.641509	0.635909	83	4	FALSE	BnaCnng32700D	67.2892	83	0	0	0.906863	FALSE	0	BnaCnng32700D	7042	0.412817
259	1.58235	0.00671306	0.63197	0.614574	82	4	FALSE	BnaC06g26980D	64.6951	82	0	0	0.902941	FALSE	0	BnaC06g26980D	7712	0.404345
289	1.55294	0.00653892	0.643939	0.657099	81	3	FALSE	BnaC05g42770D	68.2346	81	0	0	0.907843	FALSE	0	BnaC05g42770D	5764	0.413543
98	1.59412	0.00285348	0.627306	0.722944	78	4	FALSE	BnaA10g17440D	71.8077	78	0	0	0.90098	FALSE	0	BnaA10g17440D	3578	0.443257
182	1.57647	0.0130253	0.634328	0.571096	78	3	FALSE	BnaA08g08130D	62.0769	78	0	0	0.903922	FALSE	0	BnaA08g08130D	11230	0.378518
186	1.60588	0.0100337	0.622711	0.654386	76	4	FALSE	BnaA03g07350D	68.3289	76	0	0	0.89902	FALSE	0	BnaA03g07350D	5492	0.421784
298	1.61765	0.00292782	0.618182	0.727928	75	4	FALSE	BnaA07g18120D	71.5733	75	0	0	0.897059	FALSE	0	BnaA07g18120D	3902	0.444555
257	1.64118	0.021951	0.609319	0.692336	74	4	FALSE	BnaA10g24530D	71.2162	74	0	0	0.893137	FALSE	0	BnaA10g24530D	10604	0.450736
190	1.63529	0.0034314	0.611511	0.702816	73	4	FALSE	BnaA08g27280D	69.726	73	0	0	0.894118	FALSE	0	BnaA08g27280D	4826	0.435788
218	1.65294	0.0058788	0.604982	0.742114	69	4	FALSE	BnaCnng30160D	74.2029	69	0	0	0.891176	FALSE	0	BnaCnng30160D	7786	0.460888
281	1.65882	0.0052939	0.602837	0.772379	69	4	FALSE	BnaCnng17970D	75.913	69	0	0	0.890196	FALSE	0	BnaCnng17970D	4726	0.474457
166	1.67059	0.0191495	0.598592	0.647059	68	4	FALSE	BnaC03g05850D	68.7941	68	0	0	0.888235	FALSE	0	BnaC03g05850D	19592	0.432667
250	1.69412	0.0124119	0.590278	0.66813	68	4	FALSE	BnaC09g21160D	70.3382	68	0	0	0.884314	FALSE	0	BnaC09g21160D	12526	0.445179
162	1.7	0.00078994	0.588235	0.835637	63	4	FALSE	BnaCnng45130D	79.746	63	0	0	0.883333	FALSE	0	BnaCnng45130D	1264	0.501547
168	1.71765	0.00164511	0.582192	0.793651	63	4	FALSE	BnaC06g17050D	74.9365	63	0	0	0.880392	FALSE	0	BnaC06g17050D	2352	0.474282
230	1.68824	0.00212769	0.592334	0.795187	63	4	FALSE	BnaA08g31300D	76.8254	63	0	0	0.885294	FALSE	0	BnaA08g31300D	2186	0.477176
317	1.69412	0.00825577	0.590278	0.584741	63	4	FALSE	BnaC02g04470D	60.8095	63	0	0	0.884314	FALSE	0	BnaC02g04470D	7202	0.377699
178	1.72941	0.00209395	0.578231	0.769434	62	4	FALSE	BnaC01g12770D	74.0484	62	0	0	0.878431	FALSE	0	BnaC01g12770D	2786	0.477732
192	1.72353	0.00144242	0.580205	0.810169	60	4	FALSE	BnaC03g10160D	75.7833	60	0	0	0.879412	FALSE	0	BnaC03g10160D	2430	0.479641
248	1.70588	0.0016014	0.586207	0.814124	60	4	FALSE	BnaA07g34590D	78.1167	60	0	0	0.882353	FALSE	0	BnaA07g34590D	1740	0.485197
83	1.71765	0.0132837	0.582192	0.677966	59	4	FALSE	BnaA02g34880D	69.8644	59	0	0	0.880392	FALSE	0	BnaA02g34880D	18000	0.436653
91	1.71765	0.015662	0.582192	0.670368	59	4	FALSE	BnaC04g11560D	69.8305	59	0	0	0.880392	FALSE	0	BnaC04g11560D	20254	0.436441
132	1.77059	0.00086997	0.564784	0.848701	56	4	FALSE	BnaA08g23220D	78.125	56	0	0	0.871569	FALSE	0	BnaA08g23220D	1146	0.497611
174	1.73529	0.00596278	0.576271	0.720779	56	4	FALSE	BnaA01g09960D	72.1071	56	0	0	0.877451	FALSE	0	BnaA01g09960D	2974	0.45067
214	1.75294	0.00080896	0.57047	0.862987	56	4	FALSE	BnaC02g29350D	81.0714	56	0	0	0.87451	FALSE	0	BnaC02g29350D	1510	0.516379
294	1.72941	0.00316871	0.578231	0.853896	56	4	FALSE	BnaA08g08070D	82.1786	56	0	0	0.878431	FALSE	0	BnaA08g08070D	5994	0.510426
271	1.74706	0.00488525	0.572391	0.836364	55	4	FALSE	BnaC08g17680D	82.9091	55	0	0	0.87549	FALSE	0	BnaC08g17680D	2974	0.521441
106	1.75294	0.00039851	0.57047	0.907112	53	4	FALSE	BnaA04g27720D	85.3208	53	0	0	0.87451	FALSE	0	BnaA04g27720D	540	0.533255
164	1.76471	0.00053954	0.566667	0.865022	53	4	FALSE	BnaA09g46400D	84.566	53	0	0	0.872549	FALSE	0	BnaA09g46400D	788	0.535228
232	1.77059	0.00297909	0.564784	0.81825	52	4	FALSE	BnaC05g45090D	78.5769	52	0	0	0.871569	FALSE	0	BnaC05g45090D	5518	0.497322
170	1.76471	0.00057129	0.566667	0.872157	51	4	FALSE	BnaA03g42250D	80.6863	51	0	0	0.872549	FALSE	0	BnaA03g42250D	782	0.504289
176	1.81176	0.00030111	0.551948	0.906939	50	4	FALSE	BnaC01g27170D	84.44	50	0	0	0.864706	FALSE	0	BnaC01g27170D	420	0.541282
210	1.79412	0.00024566	0.557377	0.915918	50	4	FALSE	BnaA05g13000D	87.48	50	0	0	0.867647	FALSE	0	BnaA05g13000D	382	0.553671
172	1.83529	0.00044063	0.544872	0.893707	49	4	FALSE	BnaC08g17280D	80.2653	49	0	0	0.860784	FALSE	0	BnaC08g17280D	710	0.52461
138	1.78824	0.00020104	0.559211	0.922872	48	4	FALSE	BnaCnng34010D	89.375	48	0	0	0.868627	FALSE	0	BnaCnng34010D	376	0.562107
285	1.83529	0.0013366	0.544872	0.841813	47	4	FALSE	BnaA08g03620D	85.4894	47	0	0	0.860784	FALSE	0	BnaA08g03620D	2524	0.551544
196	1.85294	0.00468404	0.539683	0.863768	46	4	FALSE	BnaA01g11330D	81.0217	46	0	0	0.857843	FALSE	0	BnaA01g11330D	3794	0.533038
226	1.84706	0.00502067	0.541401	0.889899	45	4	FALSE	BnaAnng28850D	85.6889	45	0	0	0.858824	FALSE	0	BnaAnng28850D	5644	0.552832
96	1.82353	0.00105713	0.548387	0.845666	44	4	FALSE	BnaC03g14120D	79.4318	44	0	0	0.862745	FALSE	0	BnaC03g14120D	1926	0.499571
108	1.84706	0.0021919	0.541401	0.827243	43	4	FALSE	BnaA05g17170D	79.8372	43	0	0	0.858824	FALSE	0	BnaA05g17170D	4536	0.518423
287	1.83529	8.98e-05	0.544872	0.951274	43	4	FALSE	BnaA02g34030D	91.4884	43	0	0	0.860784	FALSE	0	BnaA02g34030D	134	0.586464
228	1.85882	0.00062857	0.537975	0.859466	42	4	FALSE	BnaC04g55570D	88.0952	42	0	0	0.856863	FALSE	0	BnaC04g55570D	632	0.564713
252	1.83529	0.00596478	0.544872	0.843206	42	4	FALSE	BnaA03g22850D	84.5476	42	0	0	0.860784	FALSE	0	BnaA03g22850D	8448	0.53852
279	1.85294	6.83e-05	0.539683	0.95935	42	4	FALSE	BnaA06g18740D	92.0476	42	0	0	0.857843	FALSE	0	BnaA06g18740D	134	0.590049
102	1.87647	0.0118589	0.532915	0.896341	41	4	FALSE	BnaA01g25610D	90.8049	41	0	0	0.853922	FALSE	0	BnaA01g25610D	7602	0.593337
240	1.89412	0.00011653	0.52795	0.963415	41	4	FALSE	BnaA06g40370D	85.7561	41	0	0	0.85098	FALSE	0	BnaA06g40370D	248	0.571707
242	1.84118	0.00010081	0.543131	0.95	41	4	FALSE	BnaA03g26120D	88.9024	41	0	0	0.859804	FALSE	0	BnaA03g26120D	204	0.566258
300	1.82941	0.00011934	0.546624	0.943902	41	4	FALSE	BnaA04g27000D	88.9268	41	0	0	0.861765	FALSE	0	BnaA04g27000D	276	0.559288
150	1.87647	0.00015037	0.532915	0.951282	40	4	FALSE	BnaA03g23620D	86.1	40	0	0	0.853922	FALSE	0	BnaA03g23620D	350	0.566447
124	1.88824	2.372e-05	0.529595	0.981107	39	4	FALSE	BnaA07g21550D	95.0256	39	0	0	0.851961	FALSE	0	BnaA07g21550D	46	0.61705
246	1.91176	6.677e-05	0.523077	0.951636	38	4	FALSE	BnaC08g00070D	93.5789	38	0	0	0.848039	FALSE	0	BnaC08g00070D	94	0.619728
315	1.9	0.0125815	0.526316	0.677098	38	4	FALSE	BnaC05g50020D	64.5263	38	0	0	0.85	FALSE	0	BnaC05g50020D	9770	0.424515
304	1.9	0.0130885	0.526316	0.750794	36	4	FALSE	BnaC05g11750D	75.3889	36	0	0	0.85	FALSE	0	BnaC05g11750D	8200	0.489358
114	1.91176	2.332e-05	0.523077	0.981513	35	4	FALSE	BnaA01g36560D	92.3429	35	0	0	0.848039	FALSE	0	BnaA01g36560D	32	0.599629
156	1.91765	0.0118834	0.521472	0.902521	35	4	FALSE	BnaC04g06010D	93.9143	35	0	0	0.847059	FALSE	0	BnaC04g06010D	7478	0.617669
198	1.90588	0.00226241	0.524691	0.788235	35	4	FALSE	BnaC04g54830D	79.6857	35	0	0	0.84902	FALSE	0	BnaC04g54830D	1956	0.524248
261	1.90588	0.00011045	0.524691	0.956303	35	4	FALSE	BnaA01g18930D	90.5143	35	0	0	0.84902	FALSE	0	BnaA01g18930D	158	0.583963
273	1.86471	0.00578163	0.536278	0.901961	34	4	FALSE	BnaA07g17020D	91.2647	34	0	0	0.855882	FALSE	0	BnaA07g17020D	7806	0.570404
184	1.95882	0	0.510511	1	33	4	FALSE	BnaC09g50050D	91.2424	33	0	0	0.840196	FALSE	0	BnaC09g50050D	0	0.616503
255	1.90588	5.185e-05	0.524691	0.955645	32	4	FALSE	BnaC09g45520D	96.7188	32	0	0	0.84902	FALSE	0	BnaC09g45520D	126	0.623992
110	1.93529	9.03e-06	0.516717	0.989247	31	4	FALSE	BnaC07g25730D	100.645	31	0	0	0.844118	FALSE	0	BnaC07g25730D	20	0.65354
122	1.93529	2.015e-05	0.516717	0.974194	31	4	FALSE	BnaC04g02150D	98.6129	31	0	0	0.844118	FALSE	0	BnaC04g02150D	24	0.653066
144	1.94118	1.607e-05	0.515152	0.981609	30	4	FALSE	BnaA03g04130D	93.6333	30	0	0	0.843137	FALSE	0	BnaA03g04130D	20	0.620088
222	2.06471	0.00011052	0.48433	0.935961	29	5	FALSE	BnaC07g42660D	75.4483	29	0	0	0.822549	FALSE	0	BnaC07g42660D	142	0.56728
311	1.94706	0.00051582	0.513595	0.869458	29	4	FALSE	BnaC08g47860D	85.5172	29	0	0	0.842157	FALSE	0	BnaC08g47860D	1156	0.555307
244	1.99412	0	0.501475	1	28	4	FALSE	BnaA03g00690D	99.2143	28	0	0	0.834314	FALSE	0	BnaA03g00690D	0	0.674927
152	2.00588	2.18e-06	0.498534	0.996667	25	4	FALSE	BnaA09g39340D	105.48	25	0	0	0.832353	FALSE	0	BnaA09g39340D	4	0.712703
112	2.12941	0	0.469613	1	24	5	FALSE	BnaAnng01550D	82.375	24	0	0	0.811765	FALSE	0	BnaAnng01550D	0	0.633654
104	1.98824	0.00026965	0.502959	0.920949	23	4	FALSE	BnaC09g18370D	95.913	23	0	0	0.835294	FALSE	0	BnaC09g18370D	960	0.626883
320	2.28824	0.00309323	0.437018	0.525692	23	4	FALSE	BnaC02g38900D	36.9565	23	0	0	0.785294	FALSE	0	BnaC02g38900D	1696	0.358801
648	2.01176	0.00052648	0.497076	0.87747	23	4	FALSE	BnaA01g25550D	78.4348	23	0	0	0.831373	FALSE	0	BnaA01g25550D	1528	0.526408
675	2.01176	0.00055438	0.497076	0.869565	23	4	FALSE	BnaA09g00760D	80.913	23	0	0	0.831373	FALSE	0	BnaA09g00760D	1568	0.543041
130	1.98824	0	0.502959	1	22	4	FALSE	BnaC09g36340D	106.773	22	0	0	0.835294	FALSE	0	BnaC09g36340D	0	0.707104
919	2.01176	0.00061175	0.497076	0.857143	22	4	FALSE	BnaC08g04110D	85.8182	22	0	0	0.831373	FALSE	0	BnaC08g04110D	1680	0.572121
77	1.95882	0.00372926	0.510511	0.814286	21	4	FALSE	BnaA05g22410D	84.0952	21	0	0	0.840196	FALSE	0	BnaA05g22410D	7904	0.535638
309	2.01765	1.736e-05	0.495627	0.97619	21	4	FALSE	BnaA01g10070D	92.5714	21	0	0	0.830392	FALSE	0	BnaA01g10070D	16	0.617143
733	1.98235	8.504e-05	0.504451	0.938095	21	4	FALSE	BnaA02g12480D	90.7143	21	0	0	0.836275	FALSE	0	BnaA02g12480D	60	0.592904
849	2.01765	0.00127656	0.495627	0.814286	21	4	FALSE	BnaC03g23650D	88.2381	21	0	0	0.830392	FALSE	0	BnaC03g23650D	2726	0.588254
897	2	0	0.5	1	21	4	FALSE	BnaA04g07140D	100.952	21	0	0	0.833333	FALSE	0	BnaA04g07140D	0	0.659819
238	2.05294	0	0.487106	1	20	4	FALSE	BnaA06g03910D	99.15	20	0	0	0.82451	FALSE	0	BnaA06g03910D	0	0.683793
673	2.06471	0.00085713	0.48433	0.831579	20	4	FALSE	BnaA03g23440D	67	20	0	0	0.822549	FALSE	0	BnaA03g23440D	1638	0.468531
709	2.18235	7.752e-05	0.458221	0.894737	20	5	FALSE	BnaC03g45380D	73.45	20	0	0	0.802941	FALSE	0	BnaC03g45380D	46	0.597154
658	2.03529	0.00050811	0.491329	0.843137	18	4	FALSE	BnaAnng18500D	93.3333	18	0	0	0.827451	FALSE	0	BnaAnng18500D	836	0.622222
120	2.07059	0.00027012	0.482955	0.911765	17	4	FALSE	BnaAnng32500D	102.588	17	0	0	0.821569	FALSE	0	BnaAnng32500D	202	0.707505
905	2.04706	0	0.488506	1	17	4	FALSE	BnaA09g18760D	107.529	17	0	0	0.82549	FALSE	0	BnaA09g18760D	0	0.721674
1471	2.01765	0.00011402	0.495627	0.933824	17	4	FALSE	BnaC01g14160D	94.8824	17	0	0	0.830392	FALSE	0	BnaC01g14160D	320	0.62836
833	2.02941	0	0.492754	1	16	4	FALSE	BnaA08g18890D	100.25	16	0	0	0.828431	FALSE	0	BnaA08g18890D	0	0.668333
73	2.02353	0.0120686	0.494186	0.695238	15	4	FALSE	BnaA07g09030D	84.8	15	0	0	0.829412	FALSE	0	BnaA07g09030D	12278	0.557895
79	2.01765	0.00260136	0.495627	0.847619	15	4	FALSE	BnaCnng63570D	99.4	15	0	0	0.830392	FALSE	0	BnaCnng63570D	5978	0.649673
142	2.03529	1.99e-06	0.491329	0.990476	15	4	FALSE	BnaC03g13030D	109.467	15	0	0	0.827451	FALSE	0	BnaC03g13030D	4	0.715468
154	2.18824	0	0.456989	1	15	5	FALSE	BnaC03g08240D	95.5333	15	0	0	0.801961	FALSE	0	BnaC03g08240D	0	0.740568
263	2.28235	0	0.438144	1	15	5	FALSE	BnaC08g19400D	82.0667	15	0	0	0.786275	FALSE	0	BnaC08g19400D	0	0.713623
707	2.05294	1.672e-05	0.487106	0.952381	15	4	FALSE	BnaCnng33590D	83.8	15	0	0	0.82451	FALSE	0	BnaCnng33590D	12	0.570068
140	2.07647	0	0.481586	1	14	4	FALSE	BnaC07g50940D	102.357	14	0	0	0.820588	FALSE	0	BnaC07g50940D	0	0.696307
932	2.07647	0	0.481586	1	14	4	FALSE	BnaC05g12130D	105	14	0	0	0.820588	FALSE	0	BnaC05g12130D	0	0.714286
296	2.2	0	0.454545	1	13	5	FALSE	BnaC07g42570D	97.5385	13	0	0	0.8	FALSE	0	BnaC07g42570D	0	0.756112
654	2.4	0.0001017	0.416667	0.846154	13	4	FALSE	BnaA10g00040D	38.9231	13	0	0	0.766667	FALSE	0	BnaA10g00040D	46	0.409717
892	2.1	0	0.47619	1	13	4	FALSE	BnaC09g23740D	109.538	13	0	0	0.816667	FALSE	0	BnaC09g23740D	0	0.760684
81	2.42353	0.0103101	0.412621	0.545455	12	5	FALSE	BnaC04g14590D	38.75	12	0	0	0.762745	FALSE	0	BnaC04g14590D	19188	0.412234
1440	2.10588	0.0234997	0.47486	0.742424	12	4	FALSE	BnaC09g46710D	85.75	12	0	0	0.815686	FALSE	0	BnaC09g46710D	9962	0.603286
72	2.55882	0.0145608	0.390805	0.4	11	5	FALSE	BnaC07g11210D	19.1818	11	0	0	0.740196	FALSE	0	BnaC07g11210D	24432	0.255758
116	2.21765	0	0.450928	1	10	5	FALSE	BnaA10g30320D	98.5	10	0	0	0.797059	FALSE	0	BnaA10g30320D	0	0.763566
292	2.21765	0	0.450928	1	10	5	FALSE	BnaA05g22750D	99.4	10	0	0	0.797059	FALSE	0	BnaA05g22750D	0	0.770543
853	2.15294	0	0.464481	1	10	4	FALSE	BnaC06g42600D	111.2	10	0	0	0.807843	FALSE	0	BnaC06g42600D	0	0.805797
858	2.08235	0	0.480226	1	10	4	FALSE	BnaC03g73440D	116.4	10	0	0	0.819608	FALSE	0	BnaC03g73440D	0	0.791837
267	2.34118	0	0.427136	1	9	5	FALSE	BnaA09g56110D	95.5556	9	0	0	0.776471	FALSE	0	BnaA09g56110D	0	0.860861
1290	2.1	0.00137538	0.47619	0.805556	9	4	FALSE	BnaA06g03970D	92.4444	9	0	0	0.816667	FALSE	0	BnaA06g03970D	2126	0.637548
93	2.55294	0.0119645	0.391705	0.357143	8	5	FALSE	BnaA09g36240D	22.625	8	0	0	0.741176	FALSE	0	BnaA09g36240D	17312	0.290064
1385	2.1	0	0.47619	1	8	4	FALSE	BnaC02g22180D	103.375	8	0	0	0.816667	FALSE	0	BnaC02g22180D	0	0.708048
1641	2.48235	4.64e-06	0.402844	0.964286	8	4	FALSE	BnaAnng20870D	42.375	8	0	0	0.752941	FALSE	0	BnaAnng20870D	2	0.492733
75	2.90588	0.00133908	0.34413	0.619048	7	5	FALSE	BnaC09g29010D	8.71429	7	0	0	0.682353	FALSE	0	BnaC09g29010D	2796	0.311224
922	2.14118	0	0.467033	1	7	4	FALSE	BnaC05g21520D	128.429	7	0	0	0.809804	FALSE	0	BnaC05g21520D	0	0.898102
1214	2.15294	0.00010242	0.464481	0.761905	7	4	FALSE	BnaC02g08750D	109.571	7	0	0	0.807843	FALSE	0	BnaC02g08750D	440	0.777102
1371	2.18235	0	0.458221	1	6	4	FALSE	BnaA07g23190D	120.667	6	0	0	0.802941	FALSE	0	BnaA07g23190D	0	0.880779
1403	2.17059	0	0.460705	1	6	4	FALSE	BnaC05g46950D	119.833	6	0	0	0.804902	FALSE	0	BnaC05g46950D	0	0.86211
1417	2.18235	0	0.458221	1	6	4	FALSE	BnaAnng02600D	122.833	6	0	0	0.802941	FALSE	0	BnaAnng02600D	0	0.896594
85	3.41765	4.989e-05	0.292599	0.9	5	6	FALSE	BnaC03g39780D	7.2	5	0	0	0.597059	FALSE	0	BnaC03g39780D	8	0.48
87	3.41765	4.989e-05	0.292599	0.9	5	6	FALSE	BnaC07g32270D	7.2	5	0	0	0.597059	FALSE	0	BnaC07g32270D	8	0.48
89	3.37059	0.00013382	0.296684	0.8	5	6	FALSE	BnaA08g03870D	8	5	0	0	0.604902	FALSE	0	BnaA08g03870D	60	0.5
685	2.18824	0	0.456989	1	5	4	FALSE	BnaA07g14400D	132.2	5	0	0	0.801961	FALSE	0	BnaA07g14400D	0	0.964963
956	2.2	0	0.454545	1	5	4	FALSE	BnaA03g43590D	111.4	5	0	0	0.8	FALSE	0	BnaA03g43590D	0	0.825185
1222	2.19412	0	0.455764	1	5	4	FALSE	BnaA01g30580D	111.6	5	0	0	0.80098	FALSE	0	BnaA01g30580D	0	0.820588
1117	2.20588	0	0.453333	1	4	4	FALSE	BnaC01g23230D	135	4	0	0	0.79902	FALSE	0	BnaC01g23230D	0	1
1398	2.20588	0	0.453333	1	4	4	FALSE	BnaC04g19940D	135	4	0	0	0.79902	FALSE	0	BnaC04g19940D	0	1
1451	2.20588	0	0.453333	1	4	4	FALSE	BnaC04g41760D	135	4	0	0	0.79902	FALSE	0	BnaC04g41760D	0	1
1467	2.20588	0	0.453333	1	4	4	FALSE	BnaC09g51820D	135	4	0	0	0.79902	FALSE	0	BnaC09g51820D	0	1
1474	2.20588	0	0.453333	1	4	4	FALSE	BnaC04g07470D	135	4	0	0	0.79902	FALSE	0	BnaC04g07470D	0	1
1669	2.59412	0.0001711	0.385488	0.333333	4	5	FALSE	BnaC06g21110D	31.25	4	0	0	0.734314	FALSE	0	BnaC06g21110D	28	0.402597
1784	2.28824	0	0.437018	1	4	4	FALSE	BnaA03g21710D	64.25	4	0	0	0.785294	FALSE	0	BnaA03g21710D	0	0.530992
1788	2.28824	0	0.437018	1	4	4	FALSE	BnaA01g27290D	64.25	4	0	0	0.785294	FALSE	0	BnaA01g27290D	0	0.530992
2283	2.5	0	0.4	1	4	5	FALSE	BnaC01g38710D	57.75	4	0	0	0.75	FALSE	0	BnaC01g38710D	0	0.65625
188	2.41176	0	0.414634	1	3	5	FALSE	BnaAnng34790D	101	3	0	0	0.764706	FALSE	0	BnaAnng34790D	0	0.95283
1211	2.50588	7.859e-05	0.399061	0.333333	3	5	FALSE	BnaA08g16170D	49.3333	3	0	0	0.74902	FALSE	0	BnaA08g16170D	60	0.544444
765	3.08824	0.0117647	0.32381	0	2	5	FALSE	BnaC03g75520D	6.5	2	0	0	0.651961	FALSE	0	BnaC03g75520D	4756	0.5
985	2.65882	0	0.376106	1	2	5	FALSE	BnaC05g10470D	56.5	2	0	0	0.723529	FALSE	0	BnaC05g10470D	0	0.784722
1634	2.87647	0	0.347648	1	2	5	FALSE	BnaC05g43630D	30.5	2	0	0	0.687255	FALSE	0	BnaC05g43630D	0	0.7625
1668	2.62353	0	0.381166	1	2	5	FALSE	BnaA02g07500D	39	2	0	0	0.729412	FALSE	0	BnaA02g07500D	0	0.52
534	2.87059	0	0.348361	0	1	5	FALSE	BnaC08g13810D	41	1	0	0	0.688235	FALSE	0	BnaC08g13810D	0	0
663	2.89412	0	0.345528	0	1	5	FALSE	BnaCnng37740D	36	1	0	0	0.684314	FALSE	0	BnaCnng37740D	0	0
764	4.08235	0	0.244957	0	1	6	FALSE	BnaA10g01790D	2	1	0	0	0.486275	FALSE	0	BnaA10g01790D	0	0
1586	2.48235	0	0.402844	0	1	5	FALSE	BnaC06g09000D	96	1	0	0	0.752941	FALSE	0	BnaC06g09000D	0	0
1959	2.48824	0	0.401891	0	1	5	FALSE	BnaC09g40530D	93	1	0	0	0.751961	FALSE	0	BnaC09g40530D	0	0
2051	2.91176	0	0.343434	0	1	5	FALSE	BnaA09g27760D	35	1	0	0	0.681373	FALSE	0	BnaA09g27760D	0	0

## Sheet: 和830重叠
BnaC09g29010D
BnaC03g14120D
BnaA01g36560D
BnaA05g17170D
BnaC08g47860D
BnaA10g30320D
BnaC07g35060D
BnaC02g04470D
BnaA06g03970D
BnaC06g42600D
BnaA10g01790D
BnaA03g04130D
BnaC05g50020D
BnaC03g08240D
BnaA08g18890D
BnaC03g23650D
BnaC07g50940D
BnaCnng34010D
