# Supplementary material for: Differences in Alternative Splicing between Yellow and Black-Seeded Rapeseed
Source: Plants (Basel). 2020 Jul 31;9(8):977. doi: 10.3390/plants9080977 (PMC7465011; doi:10.3390/plants9080977)
Supplement: Supplementary file 1 [file plants-09-00977-s001.zip › Supplementary Materials/Table S6/dark grey module.xlsx]

## Sheet: darkgrey
SUID	AverageShortestPathLength	BetweennessCentrality	ClosenessCentrality	ClusteringCoefficient	Degree	Eccentricity	IsSingleNode	name	NeighborhoodConnectivity	NumberOfDirectedEdges	NumberOfUndirectedEdges	PartnerOfMultiEdgedNodePairs	Radiality	selected	SelfLoops	shared name	Stress	TopologicalCoefficient
7587	1.125	0.132231	0.888889	0.566667	21	2	FALSE	BnaC02g10170D	12.9524	21	0	0	0.958333	FALSE	0	BnaC02g10170D	224	0.539683
7591	1.125	0.0865954	0.888889	0.585714	21	2	FALSE	BnaA06g39280D	13.1429	21	0	0	0.958333	FALSE	0	BnaA06g39280D	210	0.547619
7579	1.20833	0.0649433	0.827586	0.660819	19	2	FALSE	BnaA02g03720D	14	19	0	0	0.930556	FALSE	0	BnaA02g03720D	152	0.583333
7597	1.20833	0.0396299	0.827586	0.678363	19	2	FALSE	BnaA07g16940D	14.1579	19	0	0	0.930556	FALSE	0	BnaA07g16940D	128	0.589912
7581	1.25	0.0369046	0.8	0.69281	18	2	FALSE	BnaC03g47950D	14.3333	18	0	0	0.916667	FALSE	0	BnaC03g47950D	110	0.597222
7585	1.25	0.0359024	0.8	0.69281	18	2	FALSE	BnaA09g30660D	14.2778	18	0	0	0.916667	FALSE	0	BnaA09g30660D	112	0.594907
7577	1.29167	0.0114208	0.774194	0.794118	17	2	FALSE	BnaA02g15030D	15.3529	17	0	0	0.902778	FALSE	0	BnaA02g15030D	56	0.639706
7583	1.29167	0.0296572	0.774194	0.698529	17	2	FALSE	BnaC09g31650D	14.3529	17	0	0	0.902778	FALSE	0	BnaC09g31650D	96	0.598039
7589	1.41667	0.021208	0.705882	0.747253	14	2	FALSE	BnaC05g46630D	14.7857	14	0	0	0.861111	FALSE	0	BnaC05g46630D	60	0.616071
7595	1.41667	0.0219349	0.705882	0.714286	14	2	FALSE	BnaC07g25660D	14.5	14	0	0	0.861111	FALSE	0	BnaC07g25660D	62	0.604167
7602	1.41667	0.00508436	0.705882	0.857143	14	2	FALSE	BnaC09g17150D	16	14	0	0	0.861111	FALSE	0	BnaC09g17150D	26	0.666667
7572	1.45833	0.0134204	0.685714	0.807692	13	2	FALSE	BnaC04g48600D	15.9231	13	0	0	0.847222	FALSE	0	BnaC04g48600D	44	0.663462
7573	1.45833	0.0110681	0.685714	0.820513	13	2	FALSE	BnaA03g05170D	15.8462	13	0	0	0.847222	FALSE	0	BnaA03g05170D	42	0.660256
7610	1.45833	0.0098677	0.685714	0.846154	13	2	FALSE	BnaC06g15850D	15.9231	13	0	0	0.847222	FALSE	0	BnaC06g15850D	38	0.663462
7639	1.45833	0.0144339	0.685714	0.782051	13	2	FALSE	BnaC05g47680D	15.1538	13	0	0	0.847222	FALSE	0	BnaC05g47680D	44	0.63141
7593	1.5	0.00171827	0.666667	0.924242	12	2	FALSE	BnaC03g28550D	17	12	0	0	0.833333	FALSE	0	BnaC03g28550D	10	0.708333
7623	1.54167	0.0205215	0.648649	0.818182	11	2	FALSE	BnaA09g47180D	15.9091	11	0	0	0.819444	FALSE	0	BnaA09g47180D	36	0.662879
7634	1.54167	0.00102657	0.648649	0.945455	11	2	FALSE	BnaCnng30950D	17.3636	11	0	0	0.819444	FALSE	0	BnaCnng30950D	6	0.723485
7686	1.75	0	0.571429	1	6	2	FALSE	BnaC06g36040D	18.1667	6	0	0	0.75	FALSE	0	BnaC06g36040D	0	0.756944
7599	1.91667	0	0.521739	1	5	3	FALSE	BnaCnng56690D	15.4	5	0	0	0.694444	FALSE	0	BnaCnng56690D	0	0.733333
7674	1.79167	0.00040258	0.55814	0.9	5	2	FALSE	BnaC06g34600D	17.6	5	0	0	0.736111	FALSE	0	BnaC06g34600D	2	0.733333
7575	1.95833	0	0.510638	1	4	3	FALSE	BnaA08g28640D	16.5	4	0	0	0.680556	FALSE	0	BnaA08g28640D	0	0.785714
7693	1.95833	0	0.510638	1	4	3	FALSE	BnaA09g56540D	17.5	4	0	0	0.680556	FALSE	0	BnaA09g56540D	0	0.833333
7621	2.04167	0	0.489796	1	2	3	FALSE	BnaC08g39420D	16	2	0	0	0.652778	FALSE	0	BnaC08g39420D	0	0.761905
7657	2	0	0.5	1	2	3	FALSE	BnaC09g49130D	20	2	0	0	0.666667	FALSE	0	BnaC09g49130D	0	0.909091
								BnaC09g17150D	dihydroflavonol 4-reductase (DFR)
